# Supplementary material for: Global Analysis of Proline-Rich Tandem Repeat Proteins Reveals Broad Phylogenetic Diversity in Plant Secretomes
Source: PLoS One. 2011 Aug 2;6(8):e23167. doi: 10.1371/journal.pone.0023167 (PMC3149072; doi:10.1371/journal.pone.0023167)
Supplement: Table S13 — EST tissue/organ source data for all 31 TRP classes. (XLS) [file pone.0023167.s023.xls]

## Sheet: Table S13
name	gb_acc	gb_gi	dbEst_id	organism	organ	tissue	stage	descr	title	authors
AGPA	Z25726	397332	31625	Arabidopsis thaliana		whole seedlings	in vitro-grown etiolated seedlings 5 days old		The Arabidopsis thaliana transcribed genome: the GDR cDNA	CNRS
AGPA	Z34234	498672	47223	Arabidopsis thaliana		whole seedlings	in vitro-grown etiolated seedlings 5 days old		The Arabidopsis thaliana transcribed genome: the GDR cDNA	CNRS
AGPA	Z34758	507103	52271	Arabidopsis thaliana				tissue=sliced leaves of A.thaliana ecotype columbia; clone_library=Strasbourg-A; Cloning vector: Lambda ZAPII; Physiological condition: leaves strips incubated 2/3/4 days in liquid culture medium.	The Arabidopsis thaliana transcribed genome: the GDR cDNA	CNRS
AGPA	Z34758	507103	52271	Arabidopsis thaliana				tissue=sliced leaves of A.thaliana ecotype columbia; clone_library=Strasbourg-A; Cloning vector: Lambda ZAPII; Physiological condition: leaves strips incubated 2/3/4 days in liquid culture medium.	The Arabidopsis thaliana transcribed genome: the GDR cDNA	CNRS
AGPA	Z34758	507103	52271	Arabidopsis thaliana				tissue=sliced leaves of A.thaliana ecotype columbia; clone_library=Strasbourg-A; Cloning vector: Lambda ZAPII; Physiological condition: leaves strips incubated 2/3/4 days in liquid culture medium.	The Arabidopsis thaliana transcribed genome: the GDR cDNA	CNRS
AGPA	T45200	637788	96462	Arabidopsis thaliana				Lambda PRL2 is a cDNA library derived from equal quantities of 4 pools of mRNA. The mRNA sources were 1) 7 day germinated etiolated seedlings; 2) tissue culture grown roots; 3) staged plants half with 24 hour light cycle, half on 16 hr light, 8 hour dark- rosettes; 4) same plants as 3 but aerial tissue (stems, flowers and siliques. The vector is BRLs lambda Zip-Lox. The cDNA inserts were directio…	Genes galore: a summary of methods for accessing results	Newman T. deBruijn F.J. Green P. Keegstra K. Kende H.
AGPA	T45200	637788	96462	Arabidopsis thaliana				Lambda PRL2 is a cDNA library derived from equal quantities of 4 pools of mRNA. The mRNA sources were 1) 7 day germinated etiolated seedlings; 2) tissue culture grown roots; 3) staged plants half with 24 hour light cycle, half on 16 hr light, 8 hour dark- rosettes; 4) same plants as 3 but aerial tissue (stems, flowers and siliques. The vector is BRLs lambda Zip-Lox. The cDNA inserts were directio…	Genes galore: a summary of methods for accessing results	Newman T. deBruijn F.J. Green P. Keegstra K. Kende H.
AGPA	T45200	637788	96462	Arabidopsis thaliana				Lambda PRL2 is a cDNA library derived from equal quantities of 4 pools of mRNA. The mRNA sources were 1) 7 day germinated etiolated seedlings; 2) tissue culture grown roots; 3) staged plants half with 24 hour light cycle, half on 16 hr light, 8 hour dark- rosettes; 4) same plants as 3 but aerial tissue (stems, flowers and siliques. The vector is BRLs lambda Zip-Lox. The cDNA inserts were directio…	Genes galore: a summary of methods for accessing results	Newman T. deBruijn F.J. Green P. Keegstra K. Kende H.
AGPA	H36024	905523	296719	Arabidopsis thaliana				Lambda PRL2 is a cDNA library derived from equal quantities of 4 pools of mRNA. The mRNA sources were 1) 7 day germinated etiolated seedlings; 2) tissue culture grown roots; 3) staged plants half with 24 hour light cycle, half on 16 hr light, 8 hour dark- rosettes; 4) same plants as 3 but aerial tissue (stems, flowers and siliques. The vector is BRLs lambda Zip-Lox. The cDNA inserts were directio…	Genes galore: a summary of methods for accessing results	Newman T. deBruijn F.J. Green P. Keegstra K. Kende H.
AGPA	H36024	905523	296719	Arabidopsis thaliana				Lambda PRL2 is a cDNA library derived from equal quantities of 4 pools of mRNA. The mRNA sources were 1) 7 day germinated etiolated seedlings; 2) tissue culture grown roots; 3) staged plants half with 24 hour light cycle, half on 16 hr light, 8 hour dark- rosettes; 4) same plants as 3 but aerial tissue (stems, flowers and siliques. The vector is BRLs lambda Zip-Lox. The cDNA inserts were directio…	Genes galore: a summary of methods for accessing results	Newman T. deBruijn F.J. Green P. Keegstra K. Kende H.
AGPA	H36024	905523	296719	Arabidopsis thaliana				Lambda PRL2 is a cDNA library derived from equal quantities of 4 pools of mRNA. The mRNA sources were 1) 7 day germinated etiolated seedlings; 2) tissue culture grown roots; 3) staged plants half with 24 hour light cycle, half on 16 hr light, 8 hour dark- rosettes; 4) same plants as 3 but aerial tissue (stems, flowers and siliques. The vector is BRLs lambda Zip-Lox. The cDNA inserts were directio…	Genes galore: a summary of methods for accessing results	Newman T. deBruijn F.J. Green P. Keegstra K. Kende H.
AGPA	R64825	937351	317306	Arabidopsis thaliana				Lambda PRL2 is a cDNA library derived from equal quantities of 4 pools of mRNA. The mRNA sources were 1) 7 day germinated etiolated seedlings; 2) tissue culture grown roots; 3) staged plants half with 24 hour light cycle, half on 16 hr light, 8 hour dark- rosettes; 4) same plants as 3 but aerial tissue (stems, flowers and siliques. The vector is BRLs lambda Zip-Lox. The cDNA inserts were directio…	Genes galore: a summary of methods for accessing results	Newman T. deBruijn F.J. Green P. Keegstra K. Kende H.
AGPA	R64825	937351	317306	Arabidopsis thaliana				Lambda PRL2 is a cDNA library derived from equal quantities of 4 pools of mRNA. The mRNA sources were 1) 7 day germinated etiolated seedlings; 2) tissue culture grown roots; 3) staged plants half with 24 hour light cycle, half on 16 hr light, 8 hour dark- rosettes; 4) same plants as 3 but aerial tissue (stems, flowers and siliques. The vector is BRLs lambda Zip-Lox. The cDNA inserts were directio…	Genes galore: a summary of methods for accessing results	Newman T. deBruijn F.J. Green P. Keegstra K. Kende H.
AGPA	R64825	937351	317306	Arabidopsis thaliana				Lambda PRL2 is a cDNA library derived from equal quantities of 4 pools of mRNA. The mRNA sources were 1) 7 day germinated etiolated seedlings; 2) tissue culture grown roots; 3) staged plants half with 24 hour light cycle, half on 16 hr light, 8 hour dark- rosettes; 4) same plants as 3 but aerial tissue (stems, flowers and siliques. The vector is BRLs lambda Zip-Lox. The cDNA inserts were directio…	Genes galore: a summary of methods for accessing results	Newman T. deBruijn F.J. Green P. Keegstra K. Kende H.
AGPA	AA598003	2413426	1276685	Arabidopsis thaliana				Lambda PRL2 is a cDNA library derived from equal quantities of 4 pools of mRNA. The mRNA sources were 1) 7 day germinated etiolated seedlings; 2) tissue culture grown roots; 3) staged plants half with 24 hour light cycle, half on 16 hr light, 8 hour dark- rosettes; 4) same plants as 3 but aerial tissue (stems, flowers and siliques. The vector is BRLs lambda Zip-Lox. The cDNA inserts were directio…	Genes galore: a summary of methods for accessing results	Newman T. deBruijn F.J. Green P. Keegstra K. Kende H.
AGPA	AA598004	2413427	1276686	Arabidopsis thaliana				Lambda PRL2 is a cDNA library derived from equal quantities of 4 pools of mRNA. The mRNA sources were 1) 7 day germinated etiolated seedlings; 2) tissue culture grown roots; 3) staged plants half with 24 hour light cycle, half on 16 hr light, 8 hour dark- rosettes; 4) same plants as 3 but aerial tissue (stems, flowers and siliques. The vector is BRLs lambda Zip-Lox. The cDNA inserts were directio…	Genes galore: a summary of methods for accessing results	Newman T. deBruijn F.J. Green P. Keegstra K. Kende H.
AGPA	AA042685	2581647	1355274	Arabidopsis thaliana		seedling hypocotyl	3 day-old	Using 5 ug of polyadenylated mRNA from 3 day-old Arabidopsis thaliana (Columbia) seedling hypocotyls as template and oligo d(t) as primer, first strand synthesis was catalyzed by Moloney murine leukemia virus reverse transcriptase (Pharmacia). Second-strand cDNA was made using the procedure of Gubler and Hoffman (1983) except that DNA ligase was omitted. After the second strand reaction, the ends…	Genes galore: a summary of methods for accessing results	Newman T. deBruijn F.J. Green P. Keegstra K. Kende H.
AGPA	T21248	2596362	1364012	Arabidopsis thaliana				Lambda PRL2 is a cDNA library derived from equal quantities of 4 pools of mRNA. The mRNA sources were 1) 7 day germinated etiolated seedlings; 2) tissue culture grown roots; 3) staged plants half with 24 hour light cycle, half on 16 hr light, 8 hour dark- rosettes; 4) same plants as 3 but aerial tissue (stems, flowers and siliques. The vector is BRLs lambda Zip-Lox. The cDNA inserts were directio…	Genes galore: a summary of methods for accessing results	Newman T. deBruijn F.J. Green P. Keegstra K. Kende H.
AGPA	T21248	2596362	1364012	Arabidopsis thaliana				Lambda PRL2 is a cDNA library derived from equal quantities of 4 pools of mRNA. The mRNA sources were 1) 7 day germinated etiolated seedlings; 2) tissue culture grown roots; 3) staged plants half with 24 hour light cycle, half on 16 hr light, 8 hour dark- rosettes; 4) same plants as 3 but aerial tissue (stems, flowers and siliques. The vector is BRLs lambda Zip-Lox. The cDNA inserts were directio…	Genes galore: a summary of methods for accessing results	Newman T. deBruijn F.J. Green P. Keegstra K. Kende H.
AGPA	T21248	2596362	1364012	Arabidopsis thaliana				Lambda PRL2 is a cDNA library derived from equal quantities of 4 pools of mRNA. The mRNA sources were 1) 7 day germinated etiolated seedlings; 2) tissue culture grown roots; 3) staged plants half with 24 hour light cycle, half on 16 hr light, 8 hour dark- rosettes; 4) same plants as 3 but aerial tissue (stems, flowers and siliques. The vector is BRLs lambda Zip-Lox. The cDNA inserts were directio…	Genes galore: a summary of methods for accessing results	Newman T. deBruijn F.J. Green P. Keegstra K. Kende H.
AGPA	T43156	2597718	1365368	Arabidopsis thaliana				Lambda PRL2 is a cDNA library derived from equal quantities of 4 pools of mRNA. The mRNA sources were 1) 7 day germinated etiolated seedlings; 2) tissue culture grown roots; 3) staged plants half with 24 hour light cycle, half on 16 hr light, 8 hour dark- rosettes; 4) same plants as 3 but aerial tissue (stems, flowers and siliques. The vector is BRLs lambda Zip-Lox. The cDNA inserts were directio…	Genes galore: a summary of methods for accessing results	Newman T. deBruijn F.J. Green P. Keegstra K. Kende H.
AGPA	AA712321	2722238	1419034	Arabidopsis thaliana				Lambda PRL2 is a cDNA library derived from equal quantities of 4 pools of mRNA. The mRNA sources were 1) 7 day germinated etiolated seedlings; 2) tissue culture grown roots; 3) staged plants half with 24 hour light cycle, half on 16 hr light, 8 hour dark- rosettes; 4) same plants as 3 but aerial tissue (stems, flowers and siliques. The vector is BRLs lambda Zip-Lox. The cDNA inserts were directio…	Genes galore: a summary of methods for accessing results	Newman T. deBruijn F.J. Green P. Keegstra K. Kende H.
AGPA	AA712794	2722711	1419507	Arabidopsis thaliana				Lambda PRL2 is a cDNA library derived from equal quantities of 4 pools of mRNA. The mRNA sources were 1) 7 day germinated etiolated seedlings; 2) tissue culture grown roots; 3) staged plants half with 24 hour light cycle, half on 16 hr light, 8 hour dark- rosettes; 4) same plants as 3 but aerial tissue (stems, flowers and siliques. The vector is BRLs lambda Zip-Lox. The cDNA inserts were directio…	Genes galore: a summary of methods for accessing results	Newman T. deBruijn F.J. Green P. Keegstra K. Kende H.
AGPA	T42545	2757820	1445599	Arabidopsis thaliana				Lambda PRL2 is a cDNA library derived from equal quantities of 4 pools of mRNA. The mRNA sources were 1) 7 day germinated etiolated seedlings; 2) tissue culture grown roots; 3) staged plants half with 24 hour light cycle, half on 16 hr light, 8 hour dark- rosettes; 4) same plants as 3 but aerial tissue (stems, flowers and siliques. The vector is BRLs lambda Zip-Lox. The cDNA inserts were directio…	Genes galore: a summary of methods for accessing results	Newman T. deBruijn F.J. Green P. Keegstra K. Kende H.
AGPA	AI431193	4277029	2238949	Glycine max				This library was constructed by Dr. Randy C. Shoemaker and Dr. John Erpelding, USDA-ARS Agronomy Department, G401 Agronomy Hall, Iowa State University, Ames, IA 50011-1010 Phone: 515-294-6233 FAX: 515-294-2299 email: rcsshoe@iastate.edu	Public Soybean EST Project	Shoemaker R. Keim P. Vodkin L. Erpelding J. Coryell V.
AGPA	AI438057	4290321	2252275	Glycine max		root		Root cDNA. The mRNA was isolated from entire roots of 8 day old Williams seedlings which were propagated on paper towels with distilled water. Stratagenes cDNA Synthesis Kit (catalog #200401) was used to synthesize the cDNA. First- strand synthesis was performed with 5-methyl dCTP, hence the ligated cDNA is hemimethylated. Stratagenes first-strand synthesis primer was used [GAGAGAGAGAGAGAGAGAGAAC…	Public Soybean EST Project	Shoemaker R. Keim P. Vodkin L. Erpelding J. Coryell V.
AGPA	AI443800	4305707	2258474	Glycine max		root		Root cDNA. The mRNA was isolated from entire roots of 8 day old Williams seedlings which were propagated on paper towels with distilled water. Stratagenes cDNA Synthesis Kit (catalog #200401) was used to synthesize the cDNA. First- strand synthesis was performed with 5-methyl dCTP, hence the ligated cDNA is hemimethylated. Stratagenes first-strand synthesis primer was used [GAGAGAGAGAGAGAGAGAGAAC…	Public Soybean EST Project	Shoemaker R. Keim P. Vodkin L. Erpelding J. Coryell V.
AGPA	AI496238	4397241	2314581	Glycine max		root		Root cDNA. The mRNA was isolated from entire roots of 8 day old Williams seedlings which were propagated on paper towels with distilled water. Stratagenes cDNA Synthesis Kit (catalog #200401) was used to synthesize the cDNA. First- strand synthesis was performed with 5-methyl dCTP, hence the ligated cDNA is hemimethylated. Stratagenes first-strand synthesis primer was used [GAGAGAGAGAGAGAGAGAGAAC…	Public Soybean EST Project	Shoemaker R. Keim P. Vodkin L. Erpelding J. Coryell V.
AGPA	AI725425	5044357	2634754	Gossypium hirsutum		immature fiber	Six days post anthesis		ESTs from developing cotton fiber	Blewitt M. Matz E.C. Davy D.F. Burr B.
AGPA	AI726118	5044970	2635367	Gossypium hirsutum		immature fiber	Six days post anthesis		ESTs from developing cotton fiber	Blewitt M. Matz E.C. Davy D.F. Burr B.
AGPA	AI726166	5045018	2635415	Gossypium hirsutum		immature fiber	Six days post anthesis		ESTs from developing cotton fiber	Blewitt M. Matz E.C. Davy D.F. Burr B.
AGPA	AI726557	5045409	2635806	Gossypium hirsutum		immature fiber	Six days post anthesis		ESTs from developing cotton fiber	Blewitt M. Matz E.C. Davy D.F. Burr B.
AGPA	AI726789	5045641	2636038	Gossypium hirsutum		immature fiber	Six days post anthesis		ESTs from developing cotton fiber	Blewitt M. Matz E.C. Davy D.F. Burr B.
AGPA	AI726804	5045656	2636053	Gossypium hirsutum		immature fiber	Six days post anthesis		ESTs from developing cotton fiber	Blewitt M. Matz E.C. Davy D.F. Burr B.
AGPA	AI726834	5045686	2636083	Gossypium hirsutum		immature fiber	Six days post anthesis		ESTs from developing cotton fiber	Blewitt M. Matz E.C. Davy D.F. Burr B.
AGPA	AI727110	5045962	2636359	Gossypium hirsutum		immature fiber	Six days post anthesis		ESTs from developing cotton fiber	Blewitt M. Matz E.C. Davy D.F. Burr B.
AGPA	AI727118	5045970	2636367	Gossypium hirsutum		immature fiber	Six days post anthesis		ESTs from developing cotton fiber	Blewitt M. Matz E.C. Davy D.F. Burr B.
AGPA	AI727196	5046048	2636445	Gossypium hirsutum		immature fiber	Six days post anthesis		ESTs from developing cotton fiber	Blewitt M. Matz E.C. Davy D.F. Burr B.
AGPA	AI727201	5046053	2636450	Gossypium hirsutum		immature fiber	Six days post anthesis		ESTs from developing cotton fiber	Blewitt M. Matz E.C. Davy D.F. Burr B.
AGPA	AI727216	5046068	2636465	Gossypium hirsutum		immature fiber	Six days post anthesis		ESTs from developing cotton fiber	Blewitt M. Matz E.C. Davy D.F. Burr B.
AGPA	AI727579	5046431	2636828	Gossypium hirsutum		immature fiber	Six days post anthesis		ESTs from developing cotton fiber	Blewitt M. Matz E.C. Davy D.F. Burr B.
AGPA	AI728230	5047082	2637479	Gossypium hirsutum		immature fiber	Six days post anthesis		ESTs from developing cotton fiber	Blewitt M. Matz E.C. Davy D.F. Burr B.
AGPA	AI729045	5047897	2638294	Gossypium hirsutum		immature fiber	Six days post anthesis		ESTs from developing cotton fiber	Blewitt M. Matz E.C. Davy D.F. Burr B.
AGPA	AI729927	5048779	2639176	Gossypium hirsutum		immature fiber	Six days post anthesis		ESTs from developing cotton fiber	Blewitt M. Matz E.C. Davy D.F. Burr B.
AGPA	AI730078	5048930	2639327	Gossypium hirsutum		immature fiber	Six days post anthesis		ESTs from developing cotton fiber	Blewitt M. Matz E.C. Davy D.F. Burr B.
AGPA	AI730285	5049137	2639534	Gossypium hirsutum		immature fiber	Six days post anthesis		ESTs from developing cotton fiber	Blewitt M. Matz E.C. Davy D.F. Burr B.
AGPA	AI730726	5049578	2639975	Gossypium hirsutum		immature fiber	Six days post anthesis		ESTs from developing cotton fiber	Blewitt M. Matz E.C. Davy D.F. Burr B.
AGPA	AI730728	5049580	2639977	Gossypium hirsutum		immature fiber	Six days post anthesis		ESTs from developing cotton fiber	Blewitt M. Matz E.C. Davy D.F. Burr B.
AGPA	AI730787	5049639	2640036	Gossypium hirsutum		immature fiber	Six days post anthesis		ESTs from developing cotton fiber	Blewitt M. Matz E.C. Davy D.F. Burr B.
AGPA	AI731740	5050592	2640989	Gossypium hirsutum		immature fiber	Six days post anthesis		ESTs from developing cotton fiber	Blewitt M. Matz E.C. Davy D.F. Burr B.
AGPA	AI759821	5175488	2684896	Glycine max		vegetable buds of field grown plants		This cDNA library was constructed from mRNA isolated from vegatable buds of field grown plants. The cDNA library was prepared using the Stratagene pBluescript II XR library construction kit. Complementary DNA was synthesized from mRNA using a primer consisting of a poly (dT) sequence with a XhoI restriction site. EcoRI adapters were ligated to the blunt-ended cDNA fragments followed by XhoI diges…	Public Soybean EST Project	Shoemaker R. Keim P. Vodkin L. Erpelding J. Coryell V.
AGPA	AI900968	5606870	3022502	Glycine max		Whole seedlings 2-3 week old seedlings greenhouse grown		This cDNA library was constructed from mRNA isolated from whole seedlings of 2-3 week old greenhouse grown plants. The cDNA library was prepared using the Stratagene pBluescript II XR cDNA library construction kit. Complementary DNA was synthesized from mRNA using a primer consisting of a poly (dT) sequence with a XhoI restriction site. EcoRI adapters were ligated to the blunt-ended cDNA fragment…	Public Soybean EST Project	Shoemaker R. Keim P. Vodkin L. Erpelding J. Coryell V.
AGPA	AI973905	5770731	3099987	Glycine max		root nodules of greenhouse grown plants		This cDNA library was constructed from mRNA isolated from nodules on the roots of 2.5 month-old Glycine max Williams plants that were greenhouse grown. The The cDNA library was prepared using the Stratagene pBluescript II SK(+) library construction kit. First strand synthesis was performed with 5-methyl dCTP, hence the ligated cDNA was hemimethylated. A modification of Stratagenes first-strand sy…	Public Soybean EST Project	Shoemaker R. Keim P. Vodkin L. Erpelding J. Coryell V.
AGPA	AI974021	5770847	3100103	Glycine max		root nodules of greenhouse grown plants		This cDNA library was constructed from mRNA isolated from nodules on the roots of 2.5 month-old Glycine max Williams plants that were greenhouse grown. The The cDNA library was prepared using the Stratagene pBluescript II SK(+) library construction kit. First strand synthesis was performed with 5-methyl dCTP, hence the ligated cDNA was hemimethylated. A modification of Stratagenes first-strand sy…	Public Soybean EST Project	Shoemaker R. Keim P. Vodkin L. Erpelding J. Coryell V.
AGPA	AI998074	5845059	3126154	Arabidopsis thaliana		rosette	4 - 7 weeks	cDNA library was derived from untreated rosette tissue from Arabidopsis thaliana, Columbia Col-0, at 4 - 7 weeks. Plants were grown in 1:1:1 peat moss/vermiculite/perlite soil at 22 deg. C +/- 3 deg. C under constant light, and watered with fertilizer. cDNA synthesis was initiated using a NotI-oligo(dT) primer. Double-stranded cDNA was blunted, ligated to SalI adaptors, digested with NotI, size-s…	Arabidopsis thaliana Gene Expression MicroArray	Chen J. Momiyama M. Chan E. Mooney M. Carroon B.
AGPA	AW100551	6071164	3239768	Glycine max		immature flowers of field grown plants		This cDNA library was constructed from mRNA isolated from immature flowers of field grown plants. The cDNA library was prepared using the Stratagene pBluescript II XR library construction kit. Complementary DNA was synthesized from mRNA using a primer consisting of a poly (dT) sequence with a XhoI restriction site. EcoRI adapters were ligated to the blunt-ended cDNA fragments followed by XhoI dig…	Public Soybean EST Project	Shoemaker R. Keim P. Vodkin L. Erpelding J. Coryell V.
AGPA	AW164259	6341435	3436853	Glycine max		seed coats of greenhouse grown plants		This cDNA library was constructed from mRNA isolated from seed coats (100-200mgs) of greenhouse grown plants. The library was prepared using the Life Technologies pSuperScript cDNA library construction kit. Complimentary DNA was synthesized from mRNA using a poly (dT) sequence with a Not I restrictions site. Sal I linkers adapers were ligated to the blunt-ended cDNA fragments followed by Not I di…	Public Soybean EST Project	Shoemaker R. Keim P. Vodkin L. Erpelding J. Coryell V.
AGPA	AW164634	6341748	3437166	Glycine max		seed coats of greenhouse grown plants		This cDNA library was constructed from mRNA isolated from seed coats (100-200mgs) of greenhouse grown plants. The library was prepared using the Life Technologies pSuperScript cDNA library construction kit. Complimentary DNA was synthesized from mRNA using a poly (dT) sequence with a Not I restrictions site. Sal I linkers adapers were ligated to the blunt-ended cDNA fragments followed by Not I di…	Public Soybean EST Project	Shoemaker R. Keim P. Vodkin L. Erpelding J. Coryell V.
AGPA	AW202142	6483005	3547451	Glycine max		cotyledons of 3- and 7-day-old Williams seedlings		This cDNA library was constructed from mRNA isolated from cotyledons of 3- and 7-day-old Williams seedlings which were propagated on paper towels with distilled water. The cotyledons were flash-frozen in liquid nitrogen, then lyophilized for 72 hours. Unequal amounts of mRNA was used for cDNA synthesis. Stratagenes cDNA Synthexix Kit (catalog number 200401) was used to synthesize the cDNA. First-…	Public Soybean EST Project	Shoemaker R. Keim P. Vodkin L. Erpelding J. Coryell V.
AGPA	AW277346	6665887	3660447	Glycine max		immature seed coats of greenhouse grown plants		This cDNA library was constructed from mRNA isolated from immature seed coats (200-300 mgs) of greenhouse grown plants. The library was prepared using the Life Technologies pSuperScript cDNA library construction kit. Complementary DNA was synthesized from mRNA using a poly (dT) sequence with a Not I restriction site. Sal I linker adapters were ligated to the blunt-ended cDNA fragments followed by…	Public Soybean EST Project	Shoemaker R. Keim P. Vodkin L. Erpelding J. Coryell V.
AGPA	AW394725	6913195	3797009	Glycine max		vegetable buds of field grown plants		This cDNA library was constructed from mRNA isolated from vegatable buds of field grown plants. The cDNA library was prepared using the Stratagene pBluescript II XR library construction kit. Complementary DNA was synthesized from mRNA using a primer consisting of a poly (dT) sequence with a XhoI restriction site. EcoRI adapters were ligated to the blunt-ended cDNA fragments followed by XhoI diges…	Public Soybean EST Project	Shoemaker R. Keim P. Vodkin L. Erpelding J. Coryell V.
AGPA	AW394745	6913215	3797029	Glycine max		vegetable buds of field grown plants		This cDNA library was constructed from mRNA isolated from vegatable buds of field grown plants. The cDNA library was prepared using the Stratagene pBluescript II XR library construction kit. Complementary DNA was synthesized from mRNA using a primer consisting of a poly (dT) sequence with a XhoI restriction site. EcoRI adapters were ligated to the blunt-ended cDNA fragments followed by XhoI diges…	Public Soybean EST Project	Shoemaker R. Keim P. Vodkin L. Erpelding J. Coryell V.
AGPA	AW395052	6913522	3797336	Glycine max		vegetable buds of field grown plants		This cDNA library was constructed from mRNA isolated from vegatable buds of field grown plants. The cDNA library was prepared using the Stratagene pBluescript II XR library construction kit. Complementary DNA was synthesized from mRNA using a primer consisting of a poly (dT) sequence with a XhoI restriction site. EcoRI adapters were ligated to the blunt-ended cDNA fragments followed by XhoI diges…	Public Soybean EST Project	Shoemaker R. Keim P. Vodkin L. Erpelding J. Coryell V.
AGPA	AW458550	7028767	3869328	Glycine max		immature flowers of field grown plants		This cDNA library was constructed from mRNA isolated from immature flowers of field grown plants. The cDNA library was prepared using the Stratagene pBluescript II XR library construction kit. Complementary DNA was synthesized from mRNA using a primer consisting of a poly (dT) sequence with a XhoI restriction site. EcoRI adapters were ligated to the blunt-ended cDNA fragments followed by XhoI dig…	Public Soybean EST Project	Shoemaker R. Keim P. Vodkin L. Erpelding J. Coryell V.
AGPA	AW459150	7029367	3869928	Glycine max		immature flowers of field grown plants		This cDNA library was constructed from mRNA isolated from immature flowers of field grown plants. The cDNA library was prepared using the Stratagene pBluescript II XR library construction kit. Complementary DNA was synthesized from mRNA using a primer consisting of a poly (dT) sequence with a XhoI restriction site. EcoRI adapters were ligated to the blunt-ended cDNA fragments followed by XhoI dig…	Public Soybean EST Project	Shoemaker R. Keim P. Vodkin L. Erpelding J. Coryell V.
AGPA	AW476985	7047084	3887851	Physcomitrella patens		protonemata: 7 day old tissue ammonium-grown		Construction of the cDNA library was carried out using Stratagenes UniZAP - cDNA synthesis kit. cDNA was constructed using an oligo dT primer/linker that contains a XhoI site within it. Following ds cDNA synthesis, EcoRI adapters were ligated to the blunt ends and sample was digested with XhoI. The result is cDNA with an EcoRI sticky end on one side and a XhoI sticky end on the other. This cDNA w…	Leeds/Wash U Moss EST Project	Quatrano R. Bashiardes S. Cove D. Cuming A. Knight C.
AGPA	AW497176	7067321	3914457	Physcomitrella patens		protonemata: 7 day old tissue ammonium-grown		Construction of the cDNA library was carried out using Stratagenes UniZAP - cDNA synthesis kit. cDNA was constructed using an oligo dT primer/linker that contains a XhoI site within it. Following ds cDNA synthesis, EcoRI adapters were ligated to the blunt ends and sample was digested with XhoI. The result is cDNA with an EcoRI sticky end on one side and a XhoI sticky end on the other. This cDNA w…	Leeds/Wash U Moss EST Project	Quatrano R. Bashiardes S. Cove D. Cuming A. Knight C.
AGPA	AW509789	7147867	3928582	Physcomitrella patens		protonemata: 7 day old tissue ammonium-grown		Construction of the cDNA library was carried out using Stratagenes UniZAP - cDNA synthesis kit. cDNA was constructed using an oligo dT primer/linker that contains a XhoI site within it. Following ds cDNA synthesis, EcoRI adapters were ligated to the blunt ends and sample was digested with XhoI. The result is cDNA with an EcoRI sticky end on one side and a XhoI sticky end on the other. This cDNA w…	Leeds/Wash U Moss EST Project	Quatrano R. Bashiardes S. Cove D. Cuming A. Knight C.
AGPA	AW561563	7207623	3980430	Physcomitrella patens		protonemata: 7 day old tissue ammonium-grown		Construction of the cDNA library was carried out using Stratagenes UniZAP - cDNA synthesis kit. cDNA was constructed using an oligo dT primer/linker that contains a XhoI site within it. Following ds cDNA synthesis, EcoRI adapters were ligated to the blunt ends and sample was digested with XhoI. The result is cDNA with an EcoRI sticky end on one side and a XhoI sticky end on the other. This cDNA w…	Leeds/Wash U Moss EST Project	Quatrano R. Bashiardes S. Cove D. Cuming A. Knight C.
AGPA	AW561748	7207751	3980557	Physcomitrella patens		protonemata: 7 day old tissue ammonium-grown		Construction of the cDNA library was carried out using Stratagenes UniZAP - cDNA synthesis kit. cDNA was constructed using an oligo dT primer/linker that contains a XhoI site within it. Following ds cDNA synthesis, EcoRI adapters were ligated to the blunt ends and sample was digested with XhoI. The result is cDNA with an EcoRI sticky end on one side and a XhoI sticky end on the other. This cDNA w…	Leeds/Wash U Moss EST Project	Quatrano R. Bashiardes S. Cove D. Cuming A. Knight C.
AGPA	AW570114	7234780	4002630	Glycine max		Cotyledons of 8-day-old Williams seedlings		This cDNA library was constructed from mRNA isolated from cotyledons of 8-day-old Williams seedlings which were propagated on paper towels with distilled water for 3 days (etiolated), then greenhouse grown for 5 days in potting soil. The cotyledons were flash-frozen in liquid nitrogen. Stratagenes cDNA Synthesis Kit (catalog number 200401) was used to synthesize the cDNA. First-strand synthesis w…	Public Soybean EST Project	Shoemaker R. Keim P. Vodkin L. Erpelding J. Coryell V.
AGPA	AW666247	7478393	4103628	Glycine max		roots of Supernod plants		The mRNA was isolated from roots of Glycine max Supernod plants generously donated by Dr. Gary Stacey. The seedlings were innoculated with Bradyrhizobium japonicus, strain USDA110 priot to harvest. Stratagenes cDNA synthesis Kit (catalog number 200401) was used to synthesize the cDNA. First-strand synthesis was performed with 5-methyl dCTP, hence the ligated cDNA was hemimethylated. A modificatio…	Public Soybean EST Project	Shoemaker R. Keim P. Vodkin L. Erpelding J. Coryell V.
AGPA	AW666341	7478630	4103722	Glycine max		roots of Supernod plants		The mRNA was isolated from roots of Glycine max Supernod plants generously donated by Dr. Gary Stacey. The seedlings were innoculated with Bradyrhizobium japonicus, strain USDA110 priot to harvest. Stratagenes cDNA synthesis Kit (catalog number 200401) was used to synthesize the cDNA. First-strand synthesis was performed with 5-methyl dCTP, hence the ligated cDNA was hemimethylated. A modificatio…	Public Soybean EST Project	Shoemaker R. Keim P. Vodkin L. Erpelding J. Coryell V.
AGPA	AW696927	7571689	4146116	Medicago truncatula		stem	Pooled developmental	Contains a mixture of internodal stem segments	Expressed Sequence Tags from the Samuel Roberts Noble	He X.-Z. Shadle G. Scott A.D. Harris A.R. Gonzales R.A.
AGPA	AW699021	7582916	4148279	Physcomitrella patens		protonemata: 7 day old tissue auxin treated		Construction of the cDNA library was carried out using Stratagenes UniZAP - cDNA synthesis kit. cDNA was constructed using an oligo dT primer/linker that contains a XhoI site within it. Following ds cDNA synthesis, EcoRI adapters were ligated to the blunt ends and sample was digested with XhoI. The result is cDNA with an EcoRI sticky end on one side and a XhoI sticky end on the other. This cDNA w…	Leeds/Wash U Moss EST Project	Quatrano R. Bashiardes S. Cove D. Cuming A. Knight C.
AGPA	AW705456	7589687	4154655	Glycine max		immature seed coats of greenhouse grown plants		This cDNA library was constructed from mRNA isolated from immature seed coats (200-300 mgs) of greenhouse grown plants. The library was prepared using the Life Technologies pSuperScript cDNA library construction kit. Complementary DNA was synthesized from mRNA using a poly (dT) sequence with a Not I restriction site. Sal I linker adapters were ligated to the blunt-ended cDNA fragments followed by…	Public Soybean EST Project	Shoemaker R. Keim P. Vodkin L. Erpelding J. Coryell V.
AGPA	AV440868	7611243	4170158	Arabidopsis thaliana		aboveground organs	two to six-week old		A large scale analysis of cDNA in Arabidopsis thaliana:	Asamizu E. Nakamura Y. Sato S. Tabata S.
AGPA	AV442649	7613062	4171939	Arabidopsis thaliana		aboveground organs	two to six-week old		A large scale analysis of cDNA in Arabidopsis thaliana:	Asamizu E. Nakamura Y. Sato S. Tabata S.
AGPA	AV442649	7613062	4171939	Arabidopsis thaliana		aboveground organs	two to six-week old		A large scale analysis of cDNA in Arabidopsis thaliana:	Asamizu E. Nakamura Y. Sato S. Tabata S.
AGPA	AV442649	7613062	4171939	Arabidopsis thaliana		aboveground organs	two to six-week old		A large scale analysis of cDNA in Arabidopsis thaliana:	Asamizu E. Nakamura Y. Sato S. Tabata S.
AGPA	AW734612	7640308	4192586	Glycine max		immature leaves of greenhouse grown plants		This cDNA library was constructed from mRNA isolated from immature leaves (unfurled trifoliate) of greenhouse grown plants that were 2 weeks old. The library was prepared using the Life Technologies pSuperScript cDNA library construction kit. Complementary DNA was synthesized from mRNA using a poly (dT) sequence with a NotI restrictions site. SalI linkers adapters were ligated to the blunt-ended …	Public Soybean EST Project	Shoemaker R. Keim P. Vodkin L. Erpelding J. Coryell V.
AGPA	AV429179	7678561	4216184	Lotus japonicus		whole plant	two-week old plant	synonym: Lotus japonicus	Generation of 7137 non-redundant expressed sequence tags	Asamizu E. Nakamura Y. Sato S. Tabata S.
AGPA	AV407766	7720620	4237769	Lotus japonicus		whole plant	two-week old plant	synonym: Lotus japonicus	Generation of 7137 non-redundant expressed sequence tags	Asamizu E. Nakamura Y. Sato S. Tabata S.
AGPA	AV410999	7740160	4241002	Lotus japonicus		whole plant	two-week old plant	synonym: Lotus japonicus	Generation of 7137 non-redundant expressed sequence tags	Asamizu E. Nakamura Y. Sato S. Tabata S.
AGPA	AV412374	7741538	4242377	Lotus japonicus		whole plant	two-week old plant	synonym: Lotus japonicus	Generation of 7137 non-redundant expressed sequence tags	Asamizu E. Nakamura Y. Sato S. Tabata S.
AGPA	AV412468	7741636	4242471	Lotus japonicus		whole plant	two-week old plant	synonym: Lotus japonicus	Generation of 7137 non-redundant expressed sequence tags	Asamizu E. Nakamura Y. Sato S. Tabata S.
AGPA	AV425414	7783330	4258317	Lotus japonicus		whole plant	two-week old plant	synonym: Lotus japonicus	Generation of 7137 non-redundant expressed sequence tags	Asamizu E. Nakamura Y. Sato S. Tabata S.
AGPA	AV427398	7787300	4260301	Lotus japonicus		whole plant	two-week old plant	synonym: Lotus japonicus	Generation of 7137 non-redundant expressed sequence tags	Asamizu E. Nakamura Y. Sato S. Tabata S.
AGPA	BE023066	8285507	4546340	Glycine max		Mature flowers field grown plants		This cDNA library was constructed from mRNA isolated from mature flowers of field grown plants. The cDNA library was prepared using the Stratagene pBluescript II XR cDNA library construction kit. Complementary DNA was synthesized from mRNA using a primer consisting of a poly (dT) sequence with a XhoI restriction site. EcoRI adapters were ligated to the blunt-ended cDNA fragments followed by XhoI …	Public Soybean EST Project	Shoemaker R. Keim P. Vodkin L. Erpelding J. Coryell V.
AGPA	BE023885	8286326	4547159	Glycine max		Mature flowers field grown plants		This cDNA library was constructed from mRNA isolated from mature flowers of field grown plants. The cDNA library was prepared using the Stratagene pBluescript II XR cDNA library construction kit. Complementary DNA was synthesized from mRNA using a primer consisting of a poly (dT) sequence with a XhoI restriction site. EcoRI adapters were ligated to the blunt-ended cDNA fragments followed by XhoI …	Public Soybean EST Project	Shoemaker R. Keim P. Vodkin L. Erpelding J. Coryell V.
AGPA	AV532633	8692916	4817549	Arabidopsis thaliana		flower buds			A large scale analysis of cDNA in Arabidopsis thaliana:	Asamizu E. Nakamura Y. Sato S. Tabata S.
AGPA	AV538695	8700451	4823611	Arabidopsis thaliana		roots			A large scale analysis of cDNA in Arabidopsis thaliana:	Asamizu E. Nakamura Y. Sato S. Tabata S.
AGPA	AV539039	8700796	4823955	Arabidopsis thaliana		roots			A large scale analysis of cDNA in Arabidopsis thaliana:	Asamizu E. Nakamura Y. Sato S. Tabata S.
AGPA	AV539564	8701321	4824480	Arabidopsis thaliana		roots			A large scale analysis of cDNA in Arabidopsis thaliana:	Asamizu E. Nakamura Y. Sato S. Tabata S.
AGPA	AV539820	8701577	4824736	Arabidopsis thaliana		roots			A large scale analysis of cDNA in Arabidopsis thaliana:	Asamizu E. Nakamura Y. Sato S. Tabata S.
AGPA	AV540344	8702102	4825260	Arabidopsis thaliana		roots			A large scale analysis of cDNA in Arabidopsis thaliana:	Asamizu E. Nakamura Y. Sato S. Tabata S.
AGPA	AV541524	8703283	4826440	Arabidopsis thaliana		roots			A large scale analysis of cDNA in Arabidopsis thaliana:	Asamizu E. Nakamura Y. Sato S. Tabata S.
AGPA	AV541524	8703283	4826440	Arabidopsis thaliana		roots			A large scale analysis of cDNA in Arabidopsis thaliana:	Asamizu E. Nakamura Y. Sato S. Tabata S.
AGPA	AV541524	8703283	4826440	Arabidopsis thaliana		roots			A large scale analysis of cDNA in Arabidopsis thaliana:	Asamizu E. Nakamura Y. Sato S. Tabata S.
AGPA	AV542075	8703835	4826991	Arabidopsis thaliana		roots			A large scale analysis of cDNA in Arabidopsis thaliana:	Asamizu E. Nakamura Y. Sato S. Tabata S.
AGPA	AV542098	8703858	4827014	Arabidopsis thaliana		roots			A large scale analysis of cDNA in Arabidopsis thaliana:	Asamizu E. Nakamura Y. Sato S. Tabata S.
AGPA	AV542105	8703865	4827021	Arabidopsis thaliana		roots			A large scale analysis of cDNA in Arabidopsis thaliana:	Asamizu E. Nakamura Y. Sato S. Tabata S.
AGPA	AV542131	8703891	4827047	Arabidopsis thaliana		roots			A large scale analysis of cDNA in Arabidopsis thaliana:	Asamizu E. Nakamura Y. Sato S. Tabata S.
AGPA	AV542362	8704122	4827278	Arabidopsis thaliana		roots			A large scale analysis of cDNA in Arabidopsis thaliana:	Asamizu E. Nakamura Y. Sato S. Tabata S.
AGPA	AV544915	8716329	4842174	Arabidopsis thaliana		roots			A large scale analysis of cDNA in Arabidopsis thaliana:	Asamizu E. Nakamura Y. Sato S. Tabata S.
AGPA	AV549933	8721346	4847191	Arabidopsis thaliana		roots			A large scale analysis of cDNA in Arabidopsis thaliana:	Asamizu E. Nakamura Y. Sato S. Tabata S.
AGPA	AV550954	8722367	4848212	Arabidopsis thaliana		roots			A large scale analysis of cDNA in Arabidopsis thaliana:	Asamizu E. Nakamura Y. Sato S. Tabata S.
AGPA	AV550954	8722367	4848212	Arabidopsis thaliana		roots			A large scale analysis of cDNA in Arabidopsis thaliana:	Asamizu E. Nakamura Y. Sato S. Tabata S.
AGPA	AV550954	8722367	4848212	Arabidopsis thaliana		roots			A large scale analysis of cDNA in Arabidopsis thaliana:	Asamizu E. Nakamura Y. Sato S. Tabata S.
AGPA	AV551001	8722414	4848259	Arabidopsis thaliana		roots			A large scale analysis of cDNA in Arabidopsis thaliana:	Asamizu E. Nakamura Y. Sato S. Tabata S.
AGPA	AV551001	8722414	4848259	Arabidopsis thaliana		roots			A large scale analysis of cDNA in Arabidopsis thaliana:	Asamizu E. Nakamura Y. Sato S. Tabata S.
AGPA	AV551001	8722414	4848259	Arabidopsis thaliana		roots			A large scale analysis of cDNA in Arabidopsis thaliana:	Asamizu E. Nakamura Y. Sato S. Tabata S.
AGPA	AV551383	8722796	4848641	Arabidopsis thaliana		roots			A large scale analysis of cDNA in Arabidopsis thaliana:	Asamizu E. Nakamura Y. Sato S. Tabata S.
AGPA	AV551828	8723241	4849086	Arabidopsis thaliana		roots			A large scale analysis of cDNA in Arabidopsis thaliana:	Asamizu E. Nakamura Y. Sato S. Tabata S.
AGPA	AV551828	8723241	4849086	Arabidopsis thaliana		roots			A large scale analysis of cDNA in Arabidopsis thaliana:	Asamizu E. Nakamura Y. Sato S. Tabata S.
AGPA	AV551828	8723241	4849086	Arabidopsis thaliana		roots			A large scale analysis of cDNA in Arabidopsis thaliana:	Asamizu E. Nakamura Y. Sato S. Tabata S.
AGPA	AV552062	8723475	4849320	Arabidopsis thaliana		roots			A large scale analysis of cDNA in Arabidopsis thaliana:	Asamizu E. Nakamura Y. Sato S. Tabata S.
AGPA	AV552062	8723475	4849320	Arabidopsis thaliana		roots			A large scale analysis of cDNA in Arabidopsis thaliana:	Asamizu E. Nakamura Y. Sato S. Tabata S.
AGPA	AV552062	8723475	4849320	Arabidopsis thaliana		roots			A large scale analysis of cDNA in Arabidopsis thaliana:	Asamizu E. Nakamura Y. Sato S. Tabata S.
AGPA	AV552073	8723486	4849331	Arabidopsis thaliana		roots			A large scale analysis of cDNA in Arabidopsis thaliana:	Asamizu E. Nakamura Y. Sato S. Tabata S.
AGPA	AV552943	8724356	4850201	Arabidopsis thaliana		roots			A large scale analysis of cDNA in Arabidopsis thaliana:	Asamizu E. Nakamura Y. Sato S. Tabata S.
AGPA	AV552991	8724404	4850249	Arabidopsis thaliana		roots			A large scale analysis of cDNA in Arabidopsis thaliana:	Asamizu E. Nakamura Y. Sato S. Tabata S.
AGPA	AV553166	8724579	4850424	Arabidopsis thaliana		roots			A large scale analysis of cDNA in Arabidopsis thaliana:	Asamizu E. Nakamura Y. Sato S. Tabata S.
AGPA	AV553461	8724874	4850719	Arabidopsis thaliana		roots			A large scale analysis of cDNA in Arabidopsis thaliana:	Asamizu E. Nakamura Y. Sato S. Tabata S.
AGPA	AV553461	8724874	4850719	Arabidopsis thaliana		roots			A large scale analysis of cDNA in Arabidopsis thaliana:	Asamizu E. Nakamura Y. Sato S. Tabata S.
AGPA	AV553461	8724874	4850719	Arabidopsis thaliana		roots			A large scale analysis of cDNA in Arabidopsis thaliana:	Asamizu E. Nakamura Y. Sato S. Tabata S.
AGPA	AV554633	8726047	4851891	Arabidopsis thaliana		roots			A large scale analysis of cDNA in Arabidopsis thaliana:	Asamizu E. Nakamura Y. Sato S. Tabata S.
AGPA	AV554726	8726140	4851984	Arabidopsis thaliana		roots			A large scale analysis of cDNA in Arabidopsis thaliana:	Asamizu E. Nakamura Y. Sato S. Tabata S.
AGPA	AV554726	8726140	4851984	Arabidopsis thaliana		roots			A large scale analysis of cDNA in Arabidopsis thaliana:	Asamizu E. Nakamura Y. Sato S. Tabata S.
AGPA	AV554726	8726140	4851984	Arabidopsis thaliana		roots			A large scale analysis of cDNA in Arabidopsis thaliana:	Asamizu E. Nakamura Y. Sato S. Tabata S.
AGPA	AV555432	8726847	4852690	Arabidopsis thaliana		green siliques			A large scale analysis of cDNA in Arabidopsis thaliana:	Asamizu E. Nakamura Y. Sato S. Tabata S.
AGPA	AV555432	8726847	4852690	Arabidopsis thaliana		green siliques			A large scale analysis of cDNA in Arabidopsis thaliana:	Asamizu E. Nakamura Y. Sato S. Tabata S.
AGPA	AV555432	8726847	4852690	Arabidopsis thaliana		green siliques			A large scale analysis of cDNA in Arabidopsis thaliana:	Asamizu E. Nakamura Y. Sato S. Tabata S.
AGPA	AV557296	8728711	4854554	Arabidopsis thaliana		green siliques			A large scale analysis of cDNA in Arabidopsis thaliana:	Asamizu E. Nakamura Y. Sato S. Tabata S.
AGPA	AV557296	8728711	4854554	Arabidopsis thaliana		green siliques			A large scale analysis of cDNA in Arabidopsis thaliana:	Asamizu E. Nakamura Y. Sato S. Tabata S.
AGPA	AV557296	8728711	4854554	Arabidopsis thaliana		green siliques			A large scale analysis of cDNA in Arabidopsis thaliana:	Asamizu E. Nakamura Y. Sato S. Tabata S.
AGPA	BE210390	8826660	4952339	Glycine max		whole seedling without cotyledons		This cDNA library was constructed from mRNA isolated from 2 week old seedlings with the cotyledons removed at the time of harvest. The seedlings for the cultivar Ogden were grown in a growth chamber using germination paper. Complementary DNA was synthesized from mRNA using a primer consisting of a poly(dT) sequence with a XhoI restriction site. EcoRI adapters were ligated to the blunt-ended cDNA …	Public Soybean EST Project	Shoemaker R. Keim P. Vodkin L. Erpelding J. Coryell V.
AGPA	BE210689	8826959	4952638	Glycine max		whole seedling without cotyledons		This cDNA library was constructed from mRNA isolated from 2 week old seedlings with the cotyledons removed at the time of harvest. The seedlings for the cultivar Ogden were grown in a growth chamber using germination paper. Complementary DNA was synthesized from mRNA using a primer consisting of a poly(dT) sequence with a XhoI restriction site. EcoRI adapters were ligated to the blunt-ended cDNA …	Public Soybean EST Project	Shoemaker R. Keim P. Vodkin L. Erpelding J. Coryell V.
AGPA	BE347753	9259606	5354146	Glycine max		Senescing leaves mature plant greenhouse grown		This library was constructed from mRNA isolated from senescing leaf tissue of mature greenhouse grown plants of the cultivar Williams. Complementary DNA was synthesized from mRNA using a 3 anchored poly(dT) primer. EcoRI adapters were ligated to the blunt-ended cDNA fragments followed by digestion with EcoRI and HindIII. The cDNA fragments were directionally cloned into the EcoRI-HindIII restrict…	Public Soybean EST Project	Shoemaker R. Keim P. Vodkin L. Erpelding J. Coryell V.
AGPA	BE348092	9259945	5354485	Glycine max		Whole seedling without cotyledons		This cDNA library was constructed from mRNA isolated from 2 week old seedlings with the cotyledons removed at the time of harvest. The seedlings for the cultivar Raiden were grown in a growth chamber using germination paper. Complementary DNA was synthesized from mRNA using a primer consisting of a poly(dT) sequence with a XhoI restriction site. EcoRI adapters were ligated to the blunt-ended cDNA…	Public Soybean EST Project	Shoemaker R. Keim P. Vodkin L. Erpelding J. Coryell V.
AGPA	BE440722	9440213	5514500	Glycine max		Hypocotyl and Plumule germinating seeds		This cDNA library was constructed from mRNA isolated from hypocotyl and plumule tissues of seeds germinated for three days of the cultivar Williams. Complementary DNA was synthesized from mRNA using a primer consisting of a poly(dT) sequence with a NotI restriction site. EcoRI adapters were ligated to the blunt-ended cDNA fragments followed by digestion with EcoRI and NotI. The cDNA fragments wer…	Public Soybean EST Project	Shoemaker R. Keim P. Vodkin L. Erpelding J. Coryell V.
AGPA	BE607615	9898647	5848992	Glycine max		Germinating Seeds		This cDNA library was constructed from mRNA isolated from seeds germinated for three days of the cultivar Williams. Complementary DNA was synthesized from mRNA using a primer consisting of a poly(dT) sequence with a NotI restriction site. EcoRI adapters were ligated to the blunt-ended cDNA fragments followed by digestions with EcoRI and NotI. The cDNA fragments were directionally cloned into the …	Public Soybean EST Project	Shoemaker R. Keim P. Vodkin L. Erpelding J. Coryell V.
AGPA	BE608425	9899449	5849794	Glycine max		immature seed coats of greenhouse grown plants		This cDNA library was constructed from mRNA isolated from immature seed coats (200-300 mgs) of greenhouse grown plants. The library was prepared using the Life Technologies pSuperScript cDNA library construction kit. Complementary DNA was synthesized from mRNA using a poly (dT) sequence with a Not I restriction site. Sal I linker adapters were ligated to the blunt-ended cDNA fragments followed by…	Public Soybean EST Project	Shoemaker R. Keim P. Vodkin L. Erpelding J. Coryell V.
AGPA	BE609773	9900805	5851150	Glycine max		immature seed coats of greenhouse grown plants		This cDNA library was constructed from mRNA isolated from immature seed coats (200-300 mgs) of greenhouse grown plants. The library was prepared using the Life Technologies pSuperScript cDNA library construction kit. Complementary DNA was synthesized from mRNA using a poly (dT) sequence with a Not I restriction site. Sal I linker adapters were ligated to the blunt-ended cDNA fragments followed by…	Public Soybean EST Project	Shoemaker R. Keim P. Vodkin L. Erpelding J. Coryell V.
AGPA	BE609811	9900843	5851188	Glycine max		immature seed coats of greenhouse grown plants		This cDNA library was constructed from mRNA isolated from immature seed coats (200-300 mgs) of greenhouse grown plants. The library was prepared using the Life Technologies pSuperScript cDNA library construction kit. Complementary DNA was synthesized from mRNA using a poly (dT) sequence with a Not I restriction site. Sal I linker adapters were ligated to the blunt-ended cDNA fragments followed by…	Public Soybean EST Project	Shoemaker R. Keim P. Vodkin L. Erpelding J. Coryell V.
AGPA	BE609886	9900918	5851263	Glycine max		immature seed coats of greenhouse grown plants		This cDNA library was constructed from mRNA isolated from immature seed coats (200-300 mgs) of greenhouse grown plants. The library was prepared using the Life Technologies pSuperScript cDNA library construction kit. Complementary DNA was synthesized from mRNA using a poly (dT) sequence with a Not I restriction site. Sal I linker adapters were ligated to the blunt-ended cDNA fragments followed by…	Public Soybean EST Project	Shoemaker R. Keim P. Vodkin L. Erpelding J. Coryell V.
AGPA	BE610311	9901343	5851688	Glycine max		immature seed coats of greenhouse grown plants		This cDNA library was constructed from mRNA isolated from immature seed coats (200-300 mgs) of greenhouse grown plants. The library was prepared using the Life Technologies pSuperScript cDNA library construction kit. Complementary DNA was synthesized from mRNA using a poly (dT) sequence with a Not I restriction site. Sal I linker adapters were ligated to the blunt-ended cDNA fragments followed by…	Public Soybean EST Project	Shoemaker R. Keim P. Vodkin L. Erpelding J. Coryell V.
AGPA	BE611059	9902091	5852436	Glycine max		whole seedlings of greenhouse grown plants	1 week old	The Clark NIL was constructed and seed was provided by Dr. J. Specht, University of Nebraska (Shoemaker and Specht, 1995). The cDNA library was constructed from mRNA isolated from whole seedlings of 1 week old greenhouse grown plants. Complementary DNA was synthesized from mRNA using a primer consisting of a poly(dT) sequence with a XhoI restriction site and a 3 anchor. EcoRI adapters were ligate…	Public Soybean EST Project	Shoemaker R. Keim P. Vodkin L. Erpelding J. Coryell V.
AGPA	BE656736	9982628	5913613	Suaeda salsa	aerial part tissue		seedling	total RNA extraction from NaCl(400mM) treated Suaeda salsa by RNAgent kit(Promega); mRNA isolation by MESSAGEMAKER kit(GIBCO BRL); directional cDNA synthesis(EcoRI XhoI) by cDNA synthesis kit(STRATAGEN); the ZAP express library by GigapackIII Gold Cloning kit(STRATAGENE)	Expressed sequence tags from a halophyte Suaeda salsa cDNA	Zhang L. Ma C.L. Wang P.P. Sun Y.F. Zhao Y.X. Zhang H.
AGPA	BE800860	10231972	6074615	Glycine max		leaf tissue at various developmental stages of greenhouse grown plants	3 week old	The Clark NIL was constructed and seed was provided by Dr. J. Specht, University of Nebraska (Shoemaker and Specht, 1995). The cDNA library was constructed from mRNA isolated from leaf tissue at various developmental stages of 3 week old greenhouse grown plants. Complementary DNA was synthesized from mRNA using a primer consisting of a poly(dT) sequence with a XhoI restriction site and a 3 anchor…	Public Soybean EST Project	Shoemaker R. Keim P. Vodkin L. Erpelding J. Coryell V.
AGPA	BE804130	10235293	6077936	Glycine max		whole seedlings of greenhouse grown plants	1 week old	The Harosoy NIL was constructed and seed was provided by Dr. J. Specht, University of Nebraska (Shoemaker and Specht, 1995). The cDNA library was constructed from mRNA isolated from whole seedlings of 1 week old greenhouse grown plants. Complementary DNA was synthesized from mRNA using a primer consisting of a poly(dT) sequence with a XhoI restriction site and a 3 anchor. EcoRI adapters were liga…	Public Soybean EST Project	Shoemaker R. Keim P. Vodkin L. Erpelding J. Coryell V.
AGPA	BE804637	10235749	6078392	Glycine max		immature leaves (unfurled trifoliate) of greenhouse grown plants	2 week old	This cDNA library was constructed from mRNA isolated from immature leaves (unfurled trifoliate) of greenhouse grown plants that were 2 week old. The library was prepared using the Life Technologies pSuperScript cDNA library construction kit. Complementary DNA was synthesized from mRNA using a poly(dT) sequence with a NotI restrictions site. SalI linkers adapters were ligated to the blunt-ended cD…	Public Soybean EST Project	Shoemaker R. Keim P. Vodkin L. Erpelding J. Coryell V.
AGPA	BE806430	10237542	6080185	Glycine max		stem tissue of greenhouse grown plants	1 month old	The cDNA library was constructed from mRNA isolated from stem tissue of 1 month old greenhouse grown plants for the cultivar Raiden. Complementary DNA was synthesized from mRNA using a primer consisting of a poly(dT) sequence with a XhoI restriction site. EcoRI adapters were ligated to the blunt-ended cDNA fragments followed by XhoI digestion. The cDNA fragments were directionally cloned into the…	Public Soybean EST Project	Shoemaker R. Keim P. Vodkin L. Erpelding J. Coryell V.
AGPA	BE807175	10238359	6081002	Glycine max		immature leaves (unfurled trifoliate) of greenhouse grown plants	2 week old	This cDNA library was constructed from mRNA isolated from immature leaves (unfurled trifoliate) of greenhouse grown plants that were 2 week old. The library was prepared using the Life Technologies pSuperScript cDNA library construction kit. Complementary DNA was synthesized from mRNA using a poly(dT) sequence with a NotI restrictions site. SalI linkers adapters were ligated to the blunt-ended cD…	Public Soybean EST Project	Shoemaker R. Keim P. Vodkin L. Erpelding J. Coryell V.
AGPA	BE822898	10255132	6096653	Glycine max				The library Gm-r1070 is a sequence-driven reracked set of 9,216 clones selected from cDNA libraries from various tissues and stages of development of soybean that represent 2,639 sequences from immature cotyledons, 1,770 from immature seed coats, 3,938 from flowers, and 869 from young pods. The 5 ESTs of the source clones from the different libraries was used to select singletons, or a representa…	A Functional Genomics Program for Soybean (NSF 9872565)	Vodkin L. Keim P. Shoemaker R. Retzel E. Khanna A.
AGPA	BF066530	10843222	6423838	Glycine max		germinating shoots		The cDNA library was constructed from mRNA isolated germinating shoots of the cultivar Williams. The seeds were allowed to germinate for 24 hours prior to being cold stressed for 2 days at 4C. Complementary DNA was synthesized from mRNA using a primer consisting of a poly(dT) sequence with a XhoI restriction site. EcoRI adapters were ligated to the blunt-ended cDNA fragments followed by XhoI dige…	Public Soybean EST Project	Shoemaker R. Keim P. Vodkin L. Erpelding J. Coryell V.
AGPA	BF066643	10843340	6423956	Glycine max		Germinating shoot 3 day old seedling auxin treatment		The cDNA library was constructed from mRNA isolated from germinating shoots of 3 day old seedling for the cultivar Williams 82. The seedlings were germinated in a growth chamber using germination paper in a solution containing 100ppm auxin. Complementary DNA was synthesized from mRNA using a primer consisting of a poly(dT) sequence with a XhoI restriction site. EcoRI adapters were ligated to the …	Public Soybean EST Project	Shoemaker R. Keim P. Vodkin L. Erpelding J. Coryell V.
AGPA	BF067338	10843992	6424608	Glycine max		Germinating shoot 3 day old seedling auxin treatment		The cDNA library was constructed from mRNA isolated from germinating shoots of 3 day old seedling for the cultivar Williams 82. The seedlings were germinated in a growth chamber using germination paper in a solution containing 100ppm auxin. Complementary DNA was synthesized from mRNA using a primer consisting of a poly(dT) sequence with a XhoI restriction site. EcoRI adapters were ligated to the …	Public Soybean EST Project	Shoemaker R. Keim P. Vodkin L. Erpelding J. Coryell V.
AGPA	BF069964	10847253	6427869	Glycine max		Whole seedling 3 week old greenhouse grown		The Harosoy NIL was constructed and seed was provided by Dr. J. Specht, University of Nebraska (Shoemaker and Specht, 1995). The cDNA library was constructed from mRNA isolated from whole seedlings of 3 week old greenhouse grown plants. Complementary DNA was synthesized from mRNA using a primer consisting of a poly(dT) sequence with a XhoI restriction site and a 3 anchor. EcoRI adapters were liga…	Public Soybean EST Project	Shoemaker R. Keim P. Vodkin L. Erpelding J. Coryell V.
AGPA	BF145124	10993092	6561512	Suaeda salsa	aerial part tissue		seedling	total RNA extraction from NaCl(400mM) treated Suaeda salsa by RNAgent kit(Promega); mRNA isolation by MESSAGEMAKER kit(GIBCO BRL); directional cDNA synthesis(EcoRI XhoI) by cDNA synthesis kit(STRATAGEN); the ZAP express library by GigapackIII Gold Cloning kit(STRATAGENE)	Expressed sequence tags from a halophyte Suaeda salsa cDNA	Zhang L. Ma C.L. Wang P.P. Sun Y.F. Zhao Y.X. Zhang H.
AGPA	BF271831	11202826	6729112	Gossypium arboreum		Fibers isolated from bolls harvested 7-10 dpa			An integrated analysis of the genetics development and	Wing R.A. Frisch D. Yu Y. Main D. Rambo T. Simmons J.
AGPA	BF271831	11202826	6729112	Gossypium arboreum		Fibers isolated from bolls harvested 7-10 dpa			An integrated analysis of the genetics development and	Wing R.A. Frisch D. Yu Y. Main D. Rambo T. Simmons J.
AGPA	BF271833	11202828	6729114	Gossypium arboreum		Fibers isolated from bolls harvested 7-10 dpa			An integrated analysis of the genetics development and	Wing R.A. Frisch D. Yu Y. Main D. Rambo T. Simmons J.
AGPA	BF272071	11203066	6729352	Gossypium arboreum		Fibers isolated from bolls harvested 7-10 dpa			An integrated analysis of the genetics development and	Wing R.A. Frisch D. Yu Y. Main D. Rambo T. Simmons J.
AGPA	BF272071	11203066	6729352	Gossypium arboreum		Fibers isolated from bolls harvested 7-10 dpa			An integrated analysis of the genetics development and	Wing R.A. Frisch D. Yu Y. Main D. Rambo T. Simmons J.
AGPA	BF277125	11208195	6734406	Gossypium arboreum		Fibers isolated from bolls harvested 7-10 dpa			An integrated analysis of the genetics development and	Wing R.A. Frisch D. Yu Y. Main D. Rambo T. Simmons J.
AGPA	BF277125	11208195	6734406	Gossypium arboreum		Fibers isolated from bolls harvested 7-10 dpa			An integrated analysis of the genetics development and	Wing R.A. Frisch D. Yu Y. Main D. Rambo T. Simmons J.
AGPA	BF425692	11413681	6886534	Glycine max		immature leaves (unfurled trifoliate) of greenhouse grown plants	2 week old	This cDNA library was constructed from mRNA isolated from immature leaves (unfurled trifoliate) of greenhouse grown plants that were 2 week old. The library was prepared using the Life Technologies pSuperScript cDNA library construction kit. Complementary DNA was synthesized from mRNA using a poly(dT) sequence with a NotI restrictions site. SalI linkers adapters were ligated to the blunt-ended cD…	Public Soybean EST Project	Shoemaker R. Keim P. Vodkin L. Erpelding J. Coryell V.
AGPA	BG155631	12689295	7756519	Glycine max		Hypocotyl and Plumule germinating seeds		This cDNA library was constructed from mRNA isolated from hypocotyl and plumule tissues of seeds germinated for three days of the cultivar Williams. Complementary DNA was synthesized from mRNA using a primer consisting of a poly(dT) sequence with a NotI restriction site. EcoRI adapters were ligated to the blunt-ended cDNA fragments followed by digestion with EcoRI and NotI. The cDNA fragments wer…	Public Soybean EST Project	Shoemaker R. Keim P. Vodkin L. Erpelding J. Coryell V.
AGPA	BG155834	12689437	7756661	Glycine max		Germinating shoot 24 hour germination		The cDNA library was constructed from mRNA isolated from germinating shoots of the cultivar Williams. The seeds were allowed to germinate for 24 hours prior to harvesting the germinating shoots. Complementary DNA was synthesized from mRNA using a primer consisting of a poly(dT) sequence with a XhoI restriction site. EcoRI adapters were ligated to the blunt-ended cDNA fragments followed by XhoI di…	Public Soybean EST Project	Shoemaker R. Keim P. Vodkin L. Erpelding J. Coryell V.
AGPA	BG239620	12774693	7844189	Glycine max		unknown		This library is assigned to clones that are of uncertain origin due to an error during re-array, prepping, and/or analysis. Samples assigned this library are still genuine Glycine Max cDNA sequence, but we are unsure of its source and identification. Due to the clone id being incorrectly assigned, THESE CLONES ARE NOT AVAILABLE TO ORDER.	Public Soybean EST Project	Shoemaker R. Keim P. Vodkin L. Erpelding J. Coryell V.
AGPA	BG316173	13125603	7986795	Glycine max		Cotyledons of 8-day-old Williams seedlings		This cDNA library was constructed from mRNA isolated from cotyledons of 8-day-old Williams seedlings which were propagated on paper towels with distilled water for 3 days (etiolated), then greenhouse grown for 5 days in potting soil. The cotyledons were flash-frozen in liquid nitrogen. Stratagenes cDNA Synthesis Kit (catalog number 200401) was used to synthesize the cDNA. First-strand synthesis w…	Public Soybean EST Project	Shoemaker R. Keim P. Vodkin L. Erpelding J. Coryell V.
AGPA	BE053095	13244378	8069834	Gossypium arboreum		Fibers isolated from bolls harvested 7-10 dpa			An integrated analysis of the genetics development and	Wing R.A. Frisch D. Yu Y. Main D. Rambo T. Simmons J.
AGPA	BE053095	13244378	8069834	Gossypium arboreum		Fibers isolated from bolls harvested 7-10 dpa			An integrated analysis of the genetics development and	Wing R.A. Frisch D. Yu Y. Main D. Rambo T. Simmons J.
AGPA	BE053870	13244432	8069888	Gossypium arboreum		Fibers isolated from bolls harvested 7-10 dpa			An integrated analysis of the genetics development and	Wing R.A. Frisch D. Yu Y. Main D. Rambo T. Simmons J.
AGPA	BE053870	13244432	8069888	Gossypium arboreum		Fibers isolated from bolls harvested 7-10 dpa			An integrated analysis of the genetics development and	Wing R.A. Frisch D. Yu Y. Main D. Rambo T. Simmons J.
AGPA	BG362800	13251897	8076697	Glycine max		Hypocotyl and Plumule germinating seeds		This cDNA library was constructed from mRNA isolated from hypocotyl and plumule tissues of seeds germinated for three days of the cultivar Williams 82. Complementary DNA was synthesized from mRNA using a primer consisting of a poly(dT) sequence with a NotI restriction site. EcoRI adapters were ligated to the blunt-ended cDNA fragments followed by digestions with EcoRI and NotI. The cDNA fragments…	Public Soybean EST Project	Shoemaker R. Keim P. Vodkin L. Erpelding J. Coryell V.
AGPA	BG362822	13251919	8076719	Glycine max		Hypocotyl and Plumule germinating seeds		This cDNA library was constructed from mRNA isolated from hypocotyl and plumule tissues of seeds germinated for three days of the cultivar Williams 82. Complementary DNA was synthesized from mRNA using a primer consisting of a poly(dT) sequence with a NotI restriction site. EcoRI adapters were ligated to the blunt-ended cDNA fragments followed by digestions with EcoRI and NotI. The cDNA fragments…	Public Soybean EST Project	Shoemaker R. Keim P. Vodkin L. Erpelding J. Coryell V.
AGPA	BG440475	13350126	8142648	Gossypium arboreum		Fibers isolated from bolls harvested 7-10 dpa			An integrated analysis of the genetics development and	Wing R.A. Frisch D. Yu Y. Main D. Rambo T. Simmons J.
AGPA	BG440475	13350126	8142648	Gossypium arboreum		Fibers isolated from bolls harvested 7-10 dpa			An integrated analysis of the genetics development and	Wing R.A. Frisch D. Yu Y. Main D. Rambo T. Simmons J.
AGPA	BG440874	13350526	8143047	Gossypium arboreum		Fibers isolated from bolls harvested 7-10 dpa			An integrated analysis of the genetics development and	Wing R.A. Frisch D. Yu Y. Main D. Rambo T. Simmons J.
AGPA	BG440874	13350526	8143047	Gossypium arboreum		Fibers isolated from bolls harvested 7-10 dpa			An integrated analysis of the genetics development and	Wing R.A. Frisch D. Yu Y. Main D. Rambo T. Simmons J.
AGPA	BG444123	13353775	8146296	Gossypium arboreum		Fibers isolated from bolls harvested 7-10 dpa			An integrated analysis of the genetics development and	Wing R.A. Frisch D. Yu Y. Main D. Rambo T. Simmons J.
AGPA	BG444123	13353775	8146296	Gossypium arboreum		Fibers isolated from bolls harvested 7-10 dpa			An integrated analysis of the genetics development and	Wing R.A. Frisch D. Yu Y. Main D. Rambo T. Simmons J.
AGPA	BG444368	13354020	8146541	Gossypium arboreum		Fibers isolated from bolls harvested 7-10 dpa			An integrated analysis of the genetics development and	Wing R.A. Frisch D. Yu Y. Main D. Rambo T. Simmons J.
AGPA	BG444368	13354020	8146541	Gossypium arboreum		Fibers isolated from bolls harvested 7-10 dpa			An integrated analysis of the genetics development and	Wing R.A. Frisch D. Yu Y. Main D. Rambo T. Simmons J.
AGPA	BG445894	13355546	8148067	Gossypium arboreum		Fibers isolated from bolls harvested 7-10 dpa			An integrated analysis of the genetics development and	Wing R.A. Frisch D. Yu Y. Main D. Rambo T. Simmons J.
AGPA	BG445894	13355546	8148067	Gossypium arboreum		Fibers isolated from bolls harvested 7-10 dpa			An integrated analysis of the genetics development and	Wing R.A. Frisch D. Yu Y. Main D. Rambo T. Simmons J.
AGPA	BG725303	14008699	8490100	Glycine max		floral meristematic mRNA		The cDNA library was constructed from floral meristematic mRNA provided by Dr. Halina Knap of Clemson University. Complementary DNA was synthesized from mRNA using a primer consisting of a poly(dT) sequence with a XhoI restriction site. EcoRI adapters were ligated to the blunt-ended cDNA fragments followed by XhoI digestion. The cDNA fragments were directionally cloned into the EcoRI-XhoI restric…	Public Soybean EST Project	Shoemaker R. Keim P. Vodkin L. Erpelding J. Coryell V.
AGPA	BG790564	14126126	8549737	Glycine max		seedling epicotyls	2 week old	The cDNA library was constructed from mRNA isolated from the epicotyls of 2 week old seedling for the cultivar Williams. The seedlings were germinated in a growth chamber, excised above the soil level, and the plants were placed in a 100 ppm solution of auxin for 24 hours prior to harvesting. Complementary DNA was synthesized from mRNA using a primer consisting of a poly(dT) sequence with a XhoI …	Public Soybean EST Project	Shoemaker R. Keim P. Vodkin L. Erpelding J. Coryell V.
AGPA	BG790940	14126502	8550113	Glycine max		seedling epicotyls	2 week old	The cDNA library was constructed from mRNA isolated from the epicotyls of 2 week old seedling for the cultivar Williams. The seedlings were germinated in a growth chamber, excised above the soil level, and the plants were placed in a 100 ppm solution of auxin for 24 hours prior to harvesting. Complementary DNA was synthesized from mRNA using a primer consisting of a poly(dT) sequence with a XhoI …	Public Soybean EST Project	Shoemaker R. Keim P. Vodkin L. Erpelding J. Coryell V.
AGPA	BG837343	14203666	8611450	Zea mays		Silk	4-5 days post-silk emergence	Field-grown corn was silk channel-inoculated in the morning (~10 am) with 1 ml of a macroconidial suspension (500,000 spores/ml) of Fusarium graminearum and silk channels were collected and immediately frozen in liquid nitrogen 6 hours later. RNA was extracted from silk tissue between 1 cm below and above the inoculation point in the silk channel, RNA from five silk channels was pooled.	Expressed Sequence Tags from Maize Silk Six Hours After Silk	Harris L.J. Balcerzak M. Allard S. Saparno A.
AGPA	BI316092	14990419	9119050	Glycine max		Roots of 7 day old Bragg supernodulating mutant NTS382 seedlings	7 days old	The mRNA was isolated from roots of 7 day old Bragg supernodulating mutant NTS382 seedlings that were infected with Bradyhizobium japonicum, strain USDA 110, 48 hours prior to harvest. Dr. Gary Stacey generously donated the tissue. The roots were flash-frozen in liquid nitrogen. Stratagenes cDNA Synthesis Kit (catalog number 200401) was used to synthesize the cDNA. First-strand synthesis was perf…	Public Soybean EST Project	Shoemaker R. Keim P. Vodkin L. Erpelding J. Coryell V.
AGPA	BI469127	15285236	9298754	Glycine max		Whole seedling 3 week old greenhouse grown		The Harosoy NIL was constructed and seed was provided by Dr. J. Specht, University of Nebraska (Shoemaker and Specht, 1995). The cDNA library was constructed from mRNA isolated from whole seedlings of 3 week old greenhouse grown plants. Complementary DNA was synthesized from mRNA using a primer consisting of a poly(dT) sequence with a XhoI restriction site and a 3 anchor. EcoRI adapters were liga…	Public Soybean EST Project	Shoemaker R. Keim P. Vodkin L. Erpelding J. Coryell V.
AGPA	BI469376	15285485	9299003	Glycine max		Whole seedling 3 week old greenhouse grown		The Harosoy NIL was constructed and seed was provided by Dr. J. Specht, University of Nebraska (Shoemaker and Specht, 1995). The cDNA library was constructed from mRNA isolated from whole seedlings of 3 week old greenhouse grown plants. Complementary DNA was synthesized from mRNA using a primer consisting of a poly(dT) sequence with a XhoI restriction site and a 3 anchor. EcoRI adapters were liga…	Public Soybean EST Project	Shoemaker R. Keim P. Vodkin L. Erpelding J. Coryell V.
AGPA	BI469730	15285839	9299357	Glycine max		whole seedlings of greenhouse grown plants	3 week old	The Clark NIL was constructed and seed was provided by Dr. J. Specht, University of Nebraska (Shoemaker and Specht, 1995). The cDNA library was constructed from mRNA isolated from whole seedlings of 3 week old greenhouse grown plants. Complementary DNA was synthesized from mRNA using a primer consisting of a poly(dT) sequence with a XhoI restriction site and a 3 anchor. EcoRI adapters were ligate…	Public Soybean EST Project	Shoemaker R. Keim P. Vodkin L. Erpelding J. Coryell V.
AGPA	BI471064	15287173	9300691	Glycine max		leaf tissue at various developmental stages of greenhouse grown plants	3 week old	The Clark NIL was constructed and seed was provided by Dr. J. Specht, University of Nebraska (Shoemaker and Specht, 1995). The cDNA library was constructed from mRNA isolated from leaf tissue at various developmental stages of 3 week old greenhouse grown plants. Complementary DNA was synthesized from mRNA using a primer consisting of a poly(dT) sequence with a XhoI restriction site and a 3 anchor…	Public Soybean EST Project	Shoemaker R. Keim P. Vodkin L. Erpelding J. Coryell V.
AGPA	BI543015	15427193	9390289	Zea mays	juvenile vegetative shoots	immature leaf primordium and vegetative meristem	4 stages from 3-13 days after imbibing	Equal amounts of total RNA by weight from 4 tissue sources (see below) were pooled, polyA+ RNA isolated, and cDNA synthesized for EcoRI (5) and XhoI (3) directional cloning into lambda Hybrizap vector from Stratagene. Tissue Sources: 1. Whole shoots 3 days after sowing/imbibing in wet soil. 2. Basal 1.5 cm shoots 6 days after sowing - includes yellow portions of developing leaves 1-5, primordia f…	Maize ESTs from various cDNA libraries sequenced at Stanford	Walbot V.
AGPA	BI698907	15661528	9557932	Glycine max		Roots of 7 day old Bragg seedlings	7 days old	The mRNA was isolated from roots of 7 day old Bragg seedlings that were mock-infected 48 hours prior to harvest. Dr. Gary Stacey generously donated the tissue. The roots were flash-frozen in liquid nitrogen. Stratagenes cDNA Synthesis Kit (catalog number 200401) was used to synthesize the cDNA. First-strand synthesis was performed with 5-methyl dCTP, hence the ligated cDNA was hemimethylated. A m…	Public Soybean EST Project	Shoemaker R. Keim P. Vodkin L. Erpelding J. Coryell V.
AGPA	BI741190	15729195	9614832	Physcomitrella patens		protonemata: 7 day old tissue auxin treated		Construction of the cDNA library was carried out using Stratagenes UniZAP - cDNA synthesis kit. cDNA was constructed using an oligo dT primer/linker that contains a XhoI site within it. Following ds cDNA synthesis, EcoRI adapters were ligated to the blunt ends and sample was digested with XhoI. The result is cDNA with an EcoRI sticky end on one side and a XhoI sticky end on the other. This cDNA w…	Leeds/Wash U Moss EST Project	Quatrano R. Bashiardes S. Cove D. Cuming A. Knight C.
AGPA	BI786563	15814288	9660591	Glycine max		germinating shoots		The cDNA library was constructed from mRNA isolated germinating shoots of the cultivar Williams. The seeds were allowed to germinate for 24 hours prior to being cold stressed for 2 days at 4C. Complementary DNA was synthesized from mRNA using a primer consisting of a poly(dT) sequence with a XhoI restriction site. EcoRI adapters were ligated to the blunt-ended cDNA fragments followed by XhoI dige…	Public Soybean EST Project	Shoemaker R. Keim P. Vodkin L. Erpelding J. Coryell V.
AGPA	BI892871	16105131	9801778	Glycine max		Etiolated hypocotyls (Williams 82)		The cDNA library was contructed by M. Bhattacharyya from mRNA isolated from etiolated hypocotyls from the cultivar Williams 82. Tissue was inoculated with Phytophthora soyae race 1 and tissues were harvested 2 and 4 hours following infection. The library is the pool of these two time points. Complementary DNA was synthesized from mRNA using a primer consisting of a poly(dT) sequence with a XhoI r…	Public Soybean EST Project	Shoemaker R. Keim P. Vodkin L. Erpelding J. Coryell V.
AGPA	BI943829	16280203	9913786	Glycine max		root		Root cDNA. The mRNA was isolated from entire roots of 8 day old Williams seedlings which were propagated on paper towels with distilled water. Stratagenes cDNA Synthesis Kit (catalog #200401) was used to synthesize the cDNA. First- strand synthesis was performed with 5-methyl dCTP, hence the ligated cDNA is hemimethylated. Stratagenes first-strand synthesis primer was used [GAGAGAGAGAGAGAGAGAGAAC…	Public Soybean EST Project	Shoemaker R. Keim P. Vodkin L. Erpelding J. Coryell V.
AGPA	BM178451	17401669	10488798	Glycine max		seedlings induced for symptoms of SDS (Sudden Death Syndrome) disease	2-3 weeks old	The cDNA library wms constructed from mRNA isolated from 2-3 week old seedlings that were induced for symptoms of SDS (Sudden Death Syndrome) disease by the translocation of culture filtrate of Fusarium solani f. sp. glycines (Plant Cell Report 18:375-380). Cultivar PI 567374 is partially resistant to the disease SDS. Plant tissue (expanded leaves, folded leaves, and new shoots) were collected at…	Public Soybean EST Project	Shoemaker R. Keim P. Vodkin L. Erpelding J. Coryell V.
AGPA	BM178739	17401957	10489086	Glycine max		seedlings induced for symptoms of SDS (Sudden Death Syndrome) disease	2-3 weeks old	The cDNA library wms constructed from mRNA isolated from 2-3 week old seedlings that were induced for symptoms of SDS (Sudden Death Syndrome) disease by the translocation of culture filtrate of Fusarium solani f. sp. glycines (Plant Cell Report 18:375-380). Cultivar PI 567374 is partially resistant to the disease SDS. Plant tissue (expanded leaves, folded leaves, and new shoots) were collected at…	Public Soybean EST Project	Shoemaker R. Keim P. Vodkin L. Erpelding J. Coryell V.
AGPA	BM187564	17518514	10537907	Glycine max		seedlings induced for HR (hypersensitive response)	9-11 day old	The cDNA library was constructed from mRNA isolated from 9-11 day old seedlings that were induced for HR (hypersensitive response) by vacuum infiltrating plant tissue with Pseudomonas syringae pv. glycinea carrying the avrB gene (Genetics 141:1597-1604). Plant tissue (expanded unifoliate leaves) was collected at 2, 4, 8, 12, 24, 36, and 53 hrs after inoculation and their mRNA pooled equally for c…	Public Soybean EST Project	Shoemaker R. Keim P. Vodkin L. Erpelding J. Coryell V.
AGPA	BM187806	17518764	10538157	Glycine max		seedlings induced for HR (hypersensitive response)	9-11 day old	The cDNA library was constructed from mRNA isolated from 9-11 day old seedlings that were induced for HR (hypersensitive response) by vacuum infiltrating plant tissue with Pseudomonas syringae pv. glycinea carrying the avrB gene (Genetics 141:1597-1604). Plant tissue (expanded unifoliate leaves) was collected at 2, 4, 8, 12, 24, 36, and 53 hrs after inoculation and their mRNA pooled equally for c…	Public Soybean EST Project	Shoemaker R. Keim P. Vodkin L. Erpelding J. Coryell V.
AGPA	BI129871	18013842	8902024	Populus tremula x Populus tremuloides	cambium				Gene expression in Populus	Hertzberg M. Aspeborg H. Erlandsson R. Bjorkbacka H.
AGPA	BM519762	18690906	11098066	Glycine soja		Degenerating cotyledons 2 week old seedling		The cDNA library was constructed from mRNA isolated from degenerating cotyledons of 2 week old seedlings from PI468916. Complementary DNA was synthesized from mRNA using a primer consisting of a poly(dT) sequence with a XhoI restriction site. EcoRI adapters were ligated to the blunt-ended cDNA fragments followed by XhoI digestion. The cDNA fragments were directionally cloned into the EcoRI-XhoI r…	Public Soybean EST Project	Shoemaker R. Keim P. Vodkin L. Erpelding J. Coryell V.
AGPA	BM528340	18734710	11106652	Glycine max		mature flowers of field grown plants		The cDNA library was constructed from mRNA isolated from mature flowers of field grown plants for the cultivar Raiden. Complementary DNA was synthesized from mRNA using a primer consisting of a poly(dT) sequence with a XhoI restriction site. EcoRI adapters were ligated to the blunt-ended cDNA fragments followed by XhoI digestion. The cDNA fragments were directionally cloned into the EcoRI-XhoI re…	Public Soybean EST Project	Shoemaker R. Keim P. Vodkin L. Erpelding J. Coryell V.
AGPA	BM954734	19453324	11691753	Glycine max		Etiolated hypocotyls (Williams 82)		The cDNA library was contructed by M. Bhattacharyya from mRNA isolated from etiolated hypocotyls from the cultivar Williams 82. Tissue was inoculated with Phytophthora soyae race 1 and tissues were harvested 2 and 4 hours following infection. The library is the pool of these two time points. Complementary DNA was synthesized from mRNA using a primer consisting of a poly(dT) sequence with a XhoI r…	Public Soybean EST Project	Shoemaker R. Keim P. Vodkin L. Erpelding J. Coryell V.
AGPA	BQ041421	19789633	11884840	Physcomitrella patens			protonemata 7day old untreated	Library constructed by Stavros Bashiardes and re-arrayed by A. Cuming & Honglin Rong. Construction of the cDNA library was carried out using Statagenes UniZAP - cDNA synthesis kit to ligate cDNA directionally in UniZAP XR vector arms. The vector is designed containing the pBluescript sequence as well as the lambda DNA and cDNA is cloned in the EcoRI and XhoI sites in the pBluescript sequence. The…	Leeds/Wash U Moss EST Project	Quatrano R. Bashiardes S. Cove D. Cuming A. Knight C.
AGPA	AV781470	19800260	11891534	Arabidopsis thaliana			rosette plants		Large scale analysis of Arabidopsis full-length cDNA (2002b)	Seki M. Narusaka M. Ishida J. Kamiya A. Satou M.
AGPA	AV781477	19800267	11891541	Arabidopsis thaliana			rosette plants		Large scale analysis of Arabidopsis full-length cDNA (2002b)	Seki M. Narusaka M. Ishida J. Kamiya A. Satou M.
AGPA	AV784281	19803071	11894345	Arabidopsis thaliana			rosette plants	subjected to dehydration-treated(1 2 5 10 24 hr)	Large scale analysis of Arabidopsis full-length cDNA (2002b)	Seki M. Narusaka M. Ishida J. Kamiya A. Satou M.
AGPA	AV785496	19804286	11895560	Arabidopsis thaliana			plants at various developmental stages from germination to mature seeds	subjected to dehydration (1 2 5 10 24 hr) and cold (1 2, 5, 10, 24 hr) treatments	Large scale analysis of Arabidopsis full-length cDNA (2002b)	Seki M. Narusaka M. Ishida J. Kamiya A. Satou M.
AGPA	AV786925	19805715	11896989	Arabidopsis thaliana			plants at various developmental stages from germination to mature seeds	subjected to dehydration (1 2 5 10 24 hr) and cold (1 2, 5, 10, 24 hr) treatments	Large scale analysis of Arabidopsis full-length cDNA (2002b)	Seki M. Narusaka M. Ishida J. Kamiya A. Satou M.
AGPA	AV792843	19826826	11932813	Arabidopsis thaliana			rosette plants	subjected to cold-treated (1 2 5 10 24 hr)	Large scale analysis of Arabidopsis full-length cDNA (2002b)	Seki M. Narusaka M. Ishida J. Kamiya A. Satou M.
AGPA	AV804251	19838236	11944221	Arabidopsis thaliana			plants at various developmental stages from germination to mature seeds	subjected to dehydration (1 2 5 10 24 hr) and cold (1 2, 5, 10, 24 hr) treatments	Large scale analysis of Arabidopsis full-length cDNA (2002b)	Seki M. Narusaka M. Ishida J. Kamiya A. Satou M.
AGPA	AV814636	19856437	11955136	Arabidopsis thaliana			plants at various developmental stages from germination to mature seeds	subjected to dehydration (1 2 5 10 24 hr) and cold (1 2, 5, 10, 24 hr) treatments	Large scale analysis of Arabidopsis full-length cDNA (2002b)	Seki M. Narusaka M. Ishida J. Kamiya A. Satou M.
AGPA	AV823332	19865389	11963833	Arabidopsis thaliana			rosette plants	subjected to dehydration-treated(1 2 5 10 24 hr)	Large scale analysis of Arabidopsis full-length cDNA (2002b)	Seki M. Narusaka M. Ishida J. Kamiya A. Satou M.
AGPA	AV830604	19872664	11971105	Arabidopsis thaliana			plants at various developmental stages from germination to mature seeds	subjected to dehydration (1 2 5 10 24 hr) and cold (1 2, 5, 10, 24 hr) treatments	Large scale analysis of Arabidopsis full-length cDNA (2002b)	Seki M. Narusaka M. Ishida J. Kamiya A. Satou M.
AGPA	AV832358	19874418	11972859	Arabidopsis thaliana			plants at various developmental stages from germination to mature seeds	subjected to various treatments (dehydration cold high salt, ABA, heat and UV). Dark-grown plants	Large scale analysis of Arabidopsis full-length cDNA (2002b)	Seki M. Narusaka M. Ishida J. Kamiya A. Satou M.
AGPA	AV832358	19874418	11972859	Arabidopsis thaliana			plants at various developmental stages from germination to mature seeds	subjected to various treatments (dehydration cold high salt, ABA, heat and UV). Dark-grown plants	Large scale analysis of Arabidopsis full-length cDNA (2002b)	Seki M. Narusaka M. Ishida J. Kamiya A. Satou M.
AGPA	AV832358	19874418	11972859	Arabidopsis thaliana			plants at various developmental stages from germination to mature seeds	subjected to various treatments (dehydration cold high salt, ABA, heat and UV). Dark-grown plants	Large scale analysis of Arabidopsis full-length cDNA (2002b)	Seki M. Narusaka M. Ishida J. Kamiya A. Satou M.
AGPA	BQ080607	19935838	11984424	Glycine max		Etiolated hypocotyls (Williams 82)		The cDNA library was contructed by M. Bhattacharyya from mRNA isolated from etiolated hypocotyls from the cultivar Williams 82. Tissue was inoculated with Phytophthora soyae race 1 and tissues were harvested 2 and 4 hours following infection. The library is the pool of these two time points. Complementary DNA was synthesized from mRNA using a primer consisting of a poly(dT) sequence with a XhoI r…	Public Soybean EST Project	Shoemaker R. Keim P. Vodkin L. Erpelding J. Coryell V.
AGPA	BQ081222	19937271	11985039	Glycine max		Etiolated hypocotyls (Williams 82)		The cDNA library was contructed by M. Bhattacharyya from mRNA isolated from etiolated hypocotyls from the cultivar Williams 82. Tissue was inoculated with Phytophthora soyae race 1 and tissues were harvested 2 and 4 hours following infection. The library is the pool of these two time points. Complementary DNA was synthesized from mRNA using a primer consisting of a poly(dT) sequence with a XhoI r…	Public Soybean EST Project	Shoemaker R. Keim P. Vodkin L. Erpelding J. Coryell V.
AGPA	BQ094496	20075713	12023338	Glycine max		whole seedlings of greenhouse grown plants	1 week old	The Harosoy NIL was constructed and seed was provided by Dr. J. Specht, University of Nebraska (Shoemaker and Specht, 1995). The cDNA library was constructed from mRNA isolated from whole seedlings of 1 week old greenhouse grown plants. Complementary DNA was synthesized from mRNA using a primer consisting of a poly(dT) sequence with a XhoI restriction site and a 3 anchor. EcoRI adapters were liga…	Public Soybean EST Project	Shoemaker R. Keim P. Vodkin L. Erpelding J. Coryell V.
AGPA	BQ105378	20155040	12074788	Rosa hybrid cultivar		Petals	Young open flower at stage four		Rose scent: genomics approach to discovering novel floral	Guterman I. Shalit M. Menda N. Piestun D.
AGPA	BQ105795	20155457	12075205	Rosa hybrid cultivar		Petals	Young open flower at stage four		Rose scent: genomics approach to discovering novel floral	Guterman I. Shalit M. Menda N. Piestun D.
AGPA	BQ106182	20155844	12075592	Rosa hybrid cultivar		Petals	Young open flower at stage four		Rose scent: genomics approach to discovering novel floral	Guterman I. Shalit M. Menda N. Piestun D.
AGPA	BQ106444	20156106	12075854	Rosa hybrid cultivar		Petals	Young open flower at stage four		Rose scent: genomics approach to discovering novel floral	Guterman I. Shalit M. Menda N. Piestun D.
AGPA	BQ106700	20156362	12076110	Rosa hybrid cultivar		Petals	Young open flower at stage four		Rose scent: genomics approach to discovering novel floral	Guterman I. Shalit M. Menda N. Piestun D.
AGPA	BQ133981	20207892	12121437	Glycine max		whole seedlings of greenhouse grown plants	1 week old	The Harosoy NIL was constructed and seed was provided by Dr. J. Specht, University of Nebraska (Shoemaker and Specht, 1995). The cDNA library was constructed from mRNA isolated from whole seedlings of 1 week old greenhouse grown plants. Complementary DNA was synthesized from mRNA using a primer consisting of a poly(dT) sequence with a XhoI restriction site and a 3 anchor. EcoRI adapters were liga…	Public Soybean EST Project	Shoemaker R. Keim P. Vodkin L. Erpelding J. Coryell V.
AGPA	BG543263	20374243	8261214	Brassica rapa subsp. pekinensis		Etiolated seedling			Expressed Sequence Tags of Chinese Cabbage Etiolated	Ryu S.H. Kang J.S. Kang C.-h. Kim C.Y. Choi Y.J.
AGPA	BQ273792	20498862	12303065	Glycine max		Leaf 3 week old greenhouse grown		The Harosoy NIL was constructed and seed was provided by Dr. J. Specht, University of Nebraska (Shoemaker and Specht, 1995). The cDNA library was constructed from mRNA isolated from leaf tissue at various developmental stages of 3 week old greenhouse grown plants. Complementary DNA was synthesized from mRNA using a primer consisting of a poly(dT) sequence with a XhoI restriction site and a 3 anch…	Public Soybean EST Project	Shoemaker R. Keim P. Vodkin L. Erpelding J. Coryell V.
AGPA	BQ299280	20814802	12337204	Glycine max		Leaf 3 week old greenhouse grown		The Harosoy NIL was constructed and seed was provided by Dr. J. Specht, University of Nebraska (Shoemaker and Specht, 1995). The cDNA library was constructed from mRNA isolated from leaf tissue at various developmental stages of 3 week old greenhouse grown plants. Complementary DNA was synthesized from mRNA using a primer consisting of a poly(dT) sequence with a XhoI restriction site and a 3 anch…	Public Soybean EST Project	Shoemaker R. Keim P. Vodkin L. Erpelding J. Coryell V.
AGPA	BQ299404	20814926	12337328	Glycine max		Leaf 3 week old greenhouse grown		The Harosoy NIL was constructed and seed was provided by Dr. J. Specht, University of Nebraska (Shoemaker and Specht, 1995). The cDNA library was constructed from mRNA isolated from leaf tissue at various developmental stages of 3 week old greenhouse grown plants. Complementary DNA was synthesized from mRNA using a primer consisting of a poly(dT) sequence with a XhoI restriction site and a 3 anch…	Public Soybean EST Project	Shoemaker R. Keim P. Vodkin L. Erpelding J. Coryell V.
AGPA	BQ403707	21091394	12448532	Gossypium arboreum		Fibers isolated from bolls harvested 7-10 dpa			An integrated analysis of the genetics development and	Wing R.A. Frisch D. Yu Y. Main D. Rambo T. Simmons J.
AGPA	BQ403707	21091394	12448532	Gossypium arboreum		Fibers isolated from bolls harvested 7-10 dpa			An integrated analysis of the genetics development and	Wing R.A. Frisch D. Yu Y. Main D. Rambo T. Simmons J.
AGPA	BQ404998	21092685	12449823	Gossypium arboreum		Fibers isolated from bolls harvested 7-10 dpa			An integrated analysis of the genetics development and	Wing R.A. Frisch D. Yu Y. Main D. Rambo T. Simmons J.
AGPA	BQ404998	21092685	12449823	Gossypium arboreum		Fibers isolated from bolls harvested 7-10 dpa			An integrated analysis of the genetics development and	Wing R.A. Frisch D. Yu Y. Main D. Rambo T. Simmons J.
AGPA	BQ406400	21094087	12451225	Gossypium arboreum		Fibers isolated from bolls harvested 7-10 dpa			An integrated analysis of the genetics development and	Wing R.A. Frisch D. Yu Y. Main D. Rambo T. Simmons J.
AGPA	BQ406400	21094087	12451225	Gossypium arboreum		Fibers isolated from bolls harvested 7-10 dpa			An integrated analysis of the genetics development and	Wing R.A. Frisch D. Yu Y. Main D. Rambo T. Simmons J.
AGPA	BQ407440	21095127	12452265	Gossypium arboreum		Fibers isolated from bolls harvested 7-10 dpa			An integrated analysis of the genetics development and	Wing R.A. Frisch D. Yu Y. Main D. Rambo T. Simmons J.
AGPA	BQ407440	21095127	12452265	Gossypium arboreum		Fibers isolated from bolls harvested 7-10 dpa			An integrated analysis of the genetics development and	Wing R.A. Frisch D. Yu Y. Main D. Rambo T. Simmons J.
AGPA	BQ410447	21098134	12455272	Gossypium arboreum		Fibers isolated from bolls harvested 7-10 dpa			An integrated analysis of the genetics development and	Wing R.A. Frisch D. Yu Y. Main D. Rambo T. Simmons J.
AGPA	BQ410667	21098354	12455492	Gossypium arboreum		Fibers isolated from bolls harvested 7-10 dpa			An integrated analysis of the genetics development and	Wing R.A. Frisch D. Yu Y. Main D. Rambo T. Simmons J.
AGPA	BQ410667	21098354	12455492	Gossypium arboreum		Fibers isolated from bolls harvested 7-10 dpa			An integrated analysis of the genetics development and	Wing R.A. Frisch D. Yu Y. Main D. Rambo T. Simmons J.
AGPA	BQ410911	21098598	12455736	Gossypium arboreum		Fibers isolated from bolls harvested 7-10 dpa			An integrated analysis of the genetics development and	Wing R.A. Frisch D. Yu Y. Main D. Rambo T. Simmons J.
AGPA	BQ410911	21098598	12455736	Gossypium arboreum		Fibers isolated from bolls harvested 7-10 dpa			An integrated analysis of the genetics development and	Wing R.A. Frisch D. Yu Y. Main D. Rambo T. Simmons J.
AGPA	BQ413664	21101351	12458489	Gossypium arboreum		Fibers isolated from bolls harvested 7-10 dpa			An integrated analysis of the genetics development and	Wing R.A. Frisch D. Yu Y. Main D. Rambo T. Simmons J.
AGPA	BQ453059	21256171	12564367	Glycine max		Roots of 7 day old Bragg seedlings	7 days old	The mRNA was isolated from roots of 7 day old Bragg seedlings that were mock-infected 48 hours prior to harvest. Dr. Gary Stacey generously donated the tissue. The roots were flash-frozen in liquid nitrogen. Stratagenes cDNA Synthesis Kit (catalog number 200401) was used to synthesize the cDNA. First-strand synthesis was performed with 5-methyl dCTP, hence the ligated cDNA was hemimethylated. A m…	Public Soybean EST Project	Shoemaker R. Keim P. Vodkin L. Erpelding J. Coryell V.
AGPA	BQ628426	21676075	12774561	Glycine max		Roots		The mRNA was prepared using polyatract mRNA system from PROMEGA. The cDNA was prepared using the STRATAGENE kit. Complementary DNA was synthesized from mRNA using a primer consisting of a poly(dT) sequence with a XhoI restriction site (5GAGAGAGAGAGAGAGAGAGAACTAGTCTCGAGTTTTTTTTTTTTTTTTTT). EcoRI adapters (5OH-AATTCGGCACGAG and 3GCCGTGCTCp) were ligated to the blunt-ended cDNA fragments followed by…	Public Soybean EST Project	Shoemaker R. Keim P. Vodkin L. Erpelding J. Coryell V.
AGPA	BQ700103	21825419	12870843	Pinus taeda		Xylem	Transitional	The library is from primary xylem scraped from the roots of a twelve year old tree in the transitional phase from juvenile wood to mature wood production. NOTE: The sequences contain a cDNA adapter between the EcoRI site and the start of the EST. The adaptersequence is AATTCGGCACGAG.	Molecular Basis of Wood Formation in the Pine Megagenome	Sederoff R.
AGPA	BQ785724	21994196	12998600	Glycine max		wounded cotyledons	11 day old seedlings	The cDNA library was constructed from mRNA isolated from 11 day old seedlings treated with that were treated with 2 ugs/ml of a crude glucan elicitor preparation isolated from the mycelial walls of Phytophthora sojae. The library was prepared using the Stratagene pBluescript II SK(+) library construction kit. Complementary DNA was synthesized from mRNA using a primer consisting of a poly(dT) sequ…	Public Soybean EST Project	Shoemaker R. Keim P. Vodkin L. Erpelding J. Coryell V.
AGPA	BQ791489	22006451	13007934	Brassica rapa subsp. pekinensis		Etiolated seedling			Expressed Sequence Tags of Chinese Cabbage Etiolated	Ryu S.H. Yang K.A. Lee S.Y. Kim H.-I. Cho M.J. Lim C.O.
AGPA	BQ791503	22006465	13007948	Brassica rapa subsp. pekinensis		Etiolated seedling			Expressed Sequence Tags of Chinese Cabbage Etiolated	Ryu S.H. Yang K.A. Lee S.Y. Kim H.-I. Cho M.J. Lim C.O.
AGPA	BU012309	22446704	13328119	Lactuca serriola				The library was constructed from 10 different sources of RNA from a single genotype. Separate cDNAs were generated using primers that incorporated unique 5 and 3 tags to distinguish each source of RNA. cDNAs were then pooled, size-fractionated, directionally cloned into a custom medium-copy vector and transformations made with four size classes to minimize size bias. Details of each source of RNA…	Lettuce and Sunflower ESTs from the Compositae Genome	Kozik A. Michelmore R.W. Knapp S. Matvienko M.
AGPA	BU080523	22521712	13396334	Glycine max		Hypocotyl 9-10 day old etiolated seedlings		This cDNA library was constructed from mRNA isolated from etiolated hypocotyl tissue of 9-10 day old seedlings of the cultivar Williams 82. Complementary DNA was synthesized from mRNA using a primer consisting of a poly(dT) primer with a XhoI restriction site. EcoRI adapters were ligated to the blunt-ended cDNA fragments followed by digestion with EcoRI and XhoI. The cDNA fragments were direction…	Public Soybean EST Project	Shoemaker R. Keim P. Vodkin L. Erpelding J. Coryell V.
AGPA	BU089896	22540053	13405757	Glycine max		whole seedlings of greenhouse grown plants	1 week old	The Harosoy NIL was constructed and seed was provided by Dr. J. Specht, University of Nebraska (Shoemaker and Specht, 1995). The cDNA library was constructed from mRNA isolated from whole seedlings of 1 week old greenhouse grown plants. Complementary DNA was synthesized from mRNA using a primer consisting of a poly(dT) sequence with a XhoI restriction site and a 3 anchor. EcoRI adapters were liga…	Public Soybean EST Project	Shoemaker R. Keim P. Vodkin L. Erpelding J. Coryell V.
AGPA	BU544052	22926913	13923914	Glycine max				The library Gm-r1088 is a sequence-driven reracked set of 9,216 low redundancy clones selected from cDNA libraries from various tissues and stages of development of soybean that consists of 2,706 cDNAs from germinating cotyledons (source library Gm-c1027); 1,355 cDNAS from immature seed coats (libraries Gm-c1019 and Gm-c1023); 917 cDNAs from tissue culture derived somatic embryos (source librarie…	A Functional Genomics Program for Soybean (NSF 9872565)	Vodkin L. Shoemaker R. Keim P. Retzel E. Khanna A.
AGPA	BU545209	22928070	13925071	Glycine max				The library Gm-r1088 is a sequence-driven reracked set of 9,216 low redundancy clones selected from cDNA libraries from various tissues and stages of development of soybean that consists of 2,706 cDNAs from germinating cotyledons (source library Gm-c1027); 1,355 cDNAS from immature seed coats (libraries Gm-c1019 and Gm-c1023); 917 cDNAs from tissue culture derived somatic embryos (source librarie…	A Functional Genomics Program for Soybean (NSF 9872565)	Vodkin L. Shoemaker R. Keim P. Retzel E. Khanna A.
AGPA	BU579335	23064562	13960540	Glycine max		seedlings induced for HR (hypersensitive response)	9-11 day old	The cDNA library was constructed from mRNA isolated from 9-11 day old seedlings that were induced for HR (hypersensitive response) by vacuum infiltrating plant tissue with Pseudomonas syringae pv. glycinea carrying the avrB gene (Genetics 141:1597-1604). Plant tissue (expanded unifoliate leaves) was collected at 2, 4, 8, 12, 24, 36, and 53 hrs after inoculation and their mRNA pooled equally for c…	Public Soybean EST Project	Shoemaker R. Keim P. Vodkin L. Erpelding J. Coryell V.
AGPA	BU763932	23731602	14228529	Glycine max		Roots of 8 day old Bragg supernodulating mutant NTS382 seedlings	8 days old	The mRNA was isolated from roots of 8 day old Bragg supernodulating mutant NTS382 seedlings that were infected with Bradyhizobium japonicum, strain USDA 110, 72 hours prior to harvest. Dr. Gary Stacey generously donated the tissue. The roots were flash-frozen in liquid nitrogen. Stratagenes cDNA Synthesis Kit (catalog number 200401) was used to synthesize the cDNA. First-strand synthesis was perf…	Public Soybean EST Project	Shoemaker R. Keim P. Vodkin L. Erpelding J. Coryell V.
AGPA	BU765281	23734121	14229878	Glycine max		Roots of 8 day old Bragg supernodulating mutant NTS382 seedlings	8 days old	The mRNA was isolated from roots of 8 day old Bragg supernodulating mutant NTS382 seedlings that were infected with Bradyhizobium japonicum, strain USDA 110, 72 hours prior to harvest. Dr. Gary Stacey generously donated the tissue. The roots were flash-frozen in liquid nitrogen. Stratagenes cDNA Synthesis Kit (catalog number 200401) was used to synthesize the cDNA. First-strand synthesis was perf…	Public Soybean EST Project	Shoemaker R. Keim P. Vodkin L. Erpelding J. Coryell V.
AGPA	BU765498	23734524	14230095	Glycine max		Roots of 8 day old Bragg supernodulating mutant NTS382 seedlings	8 days old	The mRNA was isolated from roots of 8 day old Bragg supernodulating mutant NTS382 seedlings that were infected with Bradyhizobium japonicum, strain USDA 110, 72 hours prior to harvest. Dr. Gary Stacey generously donated the tissue. The roots were flash-frozen in liquid nitrogen. Stratagenes cDNA Synthesis Kit (catalog number 200401) was used to synthesize the cDNA. First-strand synthesis was perf…	Public Soybean EST Project	Shoemaker R. Keim P. Vodkin L. Erpelding J. Coryell V.
AGPA	BU823145	23991934	14349476	Populus tremula		cambium			The poplar tree transcriptome: Analysis of expressed	Unneberg P. Bhalerao R.R. Jansson S. Sterky F.
AGPA	BU888108	24099173	14409133	Populus tremula		petioles			The poplar tree transcriptome: Analysis of expressed	Unneberg P. Bhalerao R.R. Jansson S. Sterky F.
AGPA	BU888108	24099173	14409133	Populus tremula		petioles			The poplar tree transcriptome: Analysis of expressed	Unneberg P. Bhalerao R.R. Jansson S. Sterky F.
AGPA	CA784299	26047552	15629304	Glycine max		stem tissue of greenhouse grown plants	1 month old	The cDNA library was constructed from mRNA isolated from stem tissue of 1 month old greenhouse grown plants for the cultivar Raiden. Complementary DNA was synthesized from mRNA using a primer consisting of a poly(dT) sequence with a XhoI restriction site. EcoRI adapters were ligated to the blunt-ended cDNA fragments followed by XhoI digestion. The cDNA fragments were directionally cloned into the…	Public Soybean EST Project	Shoemaker R. Keim P. Vodkin L. Erpelding J. Coryell V.
AGPA	CA799100	26056186	15636347	Glycine max		stem tissue of greenhouse grown plants	1 month old	The cDNA library was constructed from mRNA isolated from stem tissue of 1 month old greenhouse grown plants for the cultivar Raiden. Complementary DNA was synthesized from mRNA using a primer consisting of a poly(dT) sequence with a XhoI restriction site. EcoRI adapters were ligated to the blunt-ended cDNA fragments followed by XhoI digestion. The cDNA fragments were directionally cloned into the…	Public Soybean EST Project	Shoemaker R. Keim P. Vodkin L. Erpelding J. Coryell V.
AGPA	CA800229	26057315	15637476	Glycine max		stem tissue of greenhouse grown plants	1 month old	The cDNA library was constructed from mRNA isolated from stem tissue of 1 month old greenhouse grown plants for the cultivar Raiden. Complementary DNA was synthesized from mRNA using a primer consisting of a poly(dT) sequence with a XhoI restriction site. EcoRI adapters were ligated to the blunt-ended cDNA fragments followed by XhoI digestion. The cDNA fragments were directionally cloned into the…	Public Soybean EST Project	Shoemaker R. Keim P. Vodkin L. Erpelding J. Coryell V.
AGPA	CA819837	26268774	15791143	Glycine max		immature pods (~2cm long) of greenhouse grown plants		The cDNA library was constructed from mRNA isolated from immature pods (approximately 2cm long) of greenhouse grown plants. The library was prepared using the Life Technologies pSuperScript cDNA library construction kit. Complementary DNA was synthesized from mRNA using a poly(dT) sequence with a NotI restrictions site. SalI linkers adapters were ligated to the blunt-ended cDNA fragments followed…	Public Soybean EST Project	Shoemaker R. Keim P. Vodkin L. Erpelding J. Coryell V.
AGPA	CA936961	27425441	16586008	Glycine max		whole seedlings of greenhouse grown plants	1 week old	The Clark NIL was constructed and seed was provided by Dr. J. Specht, University of Nebraska (Shoemaker and Specht, 1995). The cDNA library was constructed from mRNA isolated from whole seedlings of 1 week old greenhouse grown plants. Complementary DNA was synthesized from mRNA using a primer consisting of a poly(dT) sequence with a XhoI restriction site and a 3 anchor. EcoRI adapters were ligate…	Public Soybean EST Project	Shoemaker R. Keim P. Vodkin L. Erpelding J. Coryell V.
AGPA	AU251627	27553292	16633738	Lotus japonicus		immature flower bud		Plants of Lotus japonicus Gifu B-129 were grown in a greenhouse condition. Sepal was removed from flower bud. The mRNA was isolated from immature flower bud	Generation of 919 expressed sequence tags from immature	Endo M. Hakozaki H. Kokubun T. Matsubara H. Masuko H.
AGPA	CB006544	27583849	16643142	Vitis vinifera		berries	mixed; 8 9 11 13 15 16 weeks daf		An expressed sequence tag database for abiotic stressed	Cushman J.C.
AGPA	BX249280	28507476	16977356	Pinus pinaster		differenciating xylem	adult	A composite cDNA library was made with mRNA isolated from normal, compression, opposite, early and late wood of Maritime pine uni-directionally cloned into Uni-ZAP XR using the ZAP-cDNA Synthesis kit (Stratagene). pBluescript SK(-) plasmids were obtained by in vivo mass excision. The nucleotide sequence of the 5end was obtained by automated sequencing with the T3 primer by GENOME EXPRESS, Meylan,…	Transcriptome analysis of wood formation in maritime pine	Canton F.R. Le Provost G. Garcia V. Barre A.
AGPA	BX250467	28511879	16978476	Pinus pinaster		differenciating xylem	adult	A composite cDNA library was made with mRNA isolated from normal, compression, opposite, early and late wood of Maritime pine uni-directionally cloned into Uni-ZAP XR using the ZAP-cDNA Synthesis kit (Stratagene). pBluescript SK(-) plasmids were obtained by in vivo mass excision. The nucleotide sequence of the 5end was obtained by automated sequencing with the T3 primer by GENOME EXPRESS, Meylan,…	Transcriptome analysis of wood formation in maritime pine	Canton F.R. Le Provost G. Garcia V. Barre A.
AGPA	BX250676	28512609	16978682	Pinus pinaster		differenciating xylem	adult	A composite cDNA library was made with mRNA isolated from normal, compression, opposite, early and late wood of Maritime pine uni-directionally cloned into Uni-ZAP XR using the ZAP-cDNA Synthesis kit (Stratagene). pBluescript SK(-) plasmids were obtained by in vivo mass excision. The nucleotide sequence of the 5end was obtained by automated sequencing with the T3 primer by GENOME EXPRESS, Meylan,…	Transcriptome analysis of wood formation in maritime pine	Canton F.R. Le Provost G. Garcia V. Barre A.
AGPA	BX251089	28513598	16979091	Pinus pinaster		differenciating xylem	adult	A composite cDNA library was made with mRNA isolated from normal, compression, opposite, early and late wood of Maritime pine uni-directionally cloned into Uni-ZAP XR using the ZAP-cDNA Synthesis kit (Stratagene). pBluescript SK(-) plasmids were obtained by in vivo mass excision. The nucleotide sequence of the 5end was obtained by automated sequencing with the T3 primer by GENOME EXPRESS, Meylan,…	Transcriptome analysis of wood formation in maritime pine	Canton F.R. Le Provost G. Garcia V. Barre A.
AGPA	BX251813	28515631	16979796	Pinus pinaster		differenciating xylem	adult	A composite cDNA library was made with mRNA isolated from normal, compression, opposite, early and late wood of Maritime pine uni-directionally cloned into Uni-ZAP XR using the ZAP-cDNA Synthesis kit (Stratagene). pBluescript SK(-) plasmids were obtained by in vivo mass excision. The nucleotide sequence of the 5end was obtained by automated sequencing with the T3 primer by GENOME EXPRESS, Meylan,…	Transcriptome analysis of wood formation in maritime pine	Canton F.R. Le Provost G. Garcia V. Barre A.
AGPA	BX251892	28515850	16979874	Pinus pinaster		differenciating xylem	adult	A composite cDNA library was made with mRNA isolated from normal, compression, opposite, early and late wood of Maritime pine uni-directionally cloned into Uni-ZAP XR using the ZAP-cDNA Synthesis kit (Stratagene). pBluescript SK(-) plasmids were obtained by in vivo mass excision. The nucleotide sequence of the 5end was obtained by automated sequencing with the T3 primer by GENOME EXPRESS, Meylan,…	Transcriptome analysis of wood formation in maritime pine	Canton F.R. Le Provost G. Garcia V. Barre A.
AGPA	BX252854	28518554	16980822	Pinus pinaster		differenciating xylem	adult	A composite cDNA library was made with mRNA isolated from normal, compression, opposite, early and late wood of Maritime pine uni-directionally cloned into Uni-ZAP XR using the ZAP-cDNA Synthesis kit (Stratagene). pBluescript SK(-) plasmids were obtained by in vivo mass excision. The nucleotide sequence of the 5end was obtained by automated sequencing with the T3 primer by GENOME EXPRESS, Meylan,…	Transcriptome analysis of wood formation in maritime pine	Canton F.R. Le Provost G. Garcia V. Barre A.
AGPA	BX253519	28520429	16981477	Pinus pinaster		differenciating xylem	adult	A composite cDNA library was made with mRNA isolated from normal, compression, opposite, early and late wood of Maritime pine uni-directionally cloned into Uni-ZAP XR using the ZAP-cDNA Synthesis kit (Stratagene). pBluescript SK(-) plasmids were obtained by in vivo mass excision. The nucleotide sequence of the 5end was obtained by automated sequencing with the T3 primer by GENOME EXPRESS, Meylan,…	Transcriptome analysis of wood formation in maritime pine	Canton F.R. Le Provost G. Garcia V. Barre A.
AGPA	BX253559	28520512	16981517	Pinus pinaster		differenciating xylem	adult	A composite cDNA library was made with mRNA isolated from normal, compression, opposite, early and late wood of Maritime pine uni-directionally cloned into Uni-ZAP XR using the ZAP-cDNA Synthesis kit (Stratagene). pBluescript SK(-) plasmids were obtained by in vivo mass excision. The nucleotide sequence of the 5end was obtained by automated sequencing with the T3 primer by GENOME EXPRESS, Meylan,…	Transcriptome analysis of wood formation in maritime pine	Canton F.R. Le Provost G. Garcia V. Barre A.
AGPA	BX253887	28561913	16984781	Pinus pinaster		differenciating xylem	adult	A composite cDNA library was made with mRNA isolated from normal, compression, opposite, early and late wood of Maritime pine uni-directionally cloned into Uni-ZAP XR using the ZAP-cDNA Synthesis kit (Stratagene). pBluescript SK(-) plasmids were obtained by in vivo mass excision. The nucleotide sequence of the 5end was obtained by automated sequencing with the T3 primer by GENOME EXPRESS, Meylan,…	Transcriptome analysis of wood formation in maritime pine	Canton F.R. Le Provost G. Garcia V. Barre A.
AGPA	BX254598	28562618	16985486	Pinus pinaster		differenciating xylem	adult	A composite cDNA library was made with mRNA isolated from normal, compression, opposite, early and late wood of Maritime pine uni-directionally cloned into Uni-ZAP XR using the ZAP-cDNA Synthesis kit (Stratagene). pBluescript SK(-) plasmids were obtained by in vivo mass excision. The nucleotide sequence of the 5end was obtained by automated sequencing with the T3 primer by GENOME EXPRESS, Meylan,…	Transcriptome analysis of wood formation in maritime pine	Canton F.R. Le Provost G. Garcia V. Barre A.
AGPA	BX255304	28563309	16986177	Pinus pinaster		differenciating xylem	adult	A composite cDNA library was made with mRNA isolated from normal, compression, opposite, early and late wood of Maritime pine uni-directionally cloned into Uni-ZAP XR using the ZAP-cDNA Synthesis kit (Stratagene). pBluescript SK(-) plasmids were obtained by in vivo mass excision. The nucleotide sequence of the 5end was obtained by automated sequencing with the T3 primer by GENOME EXPRESS, Meylan,…	Transcriptome analysis of wood formation in maritime pine	Canton F.R. Le Provost G. Garcia V. Barre A.
AGPA	BX255313	28563318	16986186	Pinus pinaster		differenciating xylem	adult	A composite cDNA library was made with mRNA isolated from normal, compression, opposite, early and late wood of Maritime pine uni-directionally cloned into Uni-ZAP XR using the ZAP-cDNA Synthesis kit (Stratagene). pBluescript SK(-) plasmids were obtained by in vivo mass excision. The nucleotide sequence of the 5end was obtained by automated sequencing with the T3 primer by GENOME EXPRESS, Meylan,…	Transcriptome analysis of wood formation in maritime pine	Canton F.R. Le Provost G. Garcia V. Barre A.
AGPA	BX255323	28563328	16986196	Pinus pinaster		differenciating xylem	adult	A composite cDNA library was made with mRNA isolated from normal, compression, opposite, early and late wood of Maritime pine uni-directionally cloned into Uni-ZAP XR using the ZAP-cDNA Synthesis kit (Stratagene). pBluescript SK(-) plasmids were obtained by in vivo mass excision. The nucleotide sequence of the 5end was obtained by automated sequencing with the T3 primer by GENOME EXPRESS, Meylan,…	Transcriptome analysis of wood formation in maritime pine	Canton F.R. Le Provost G. Garcia V. Barre A.
AGPA	BX255488	28563490	16986358	Pinus pinaster		differenciating xylem	adult	A composite cDNA library was made with mRNA isolated from normal, compression, opposite, early and late wood of Maritime pine uni-directionally cloned into Uni-ZAP XR using the ZAP-cDNA Synthesis kit (Stratagene). pBluescript SK(-) plasmids were obtained by in vivo mass excision. The nucleotide sequence of the 5end was obtained by automated sequencing with the T3 primer by GENOME EXPRESS, Meylan,…	Transcriptome analysis of wood formation in maritime pine	Canton F.R. Le Provost G. Garcia V. Barre A.
AGPA	BX255787	28563784	16986652	Pinus pinaster		differenciating xylem	adult	A composite cDNA library was made with mRNA isolated from normal, compression, opposite, early and late wood of Maritime pine uni-directionally cloned into Uni-ZAP XR using the ZAP-cDNA Synthesis kit (Stratagene). pBluescript SK(-) plasmids were obtained by in vivo mass excision. The nucleotide sequence of the 5end was obtained by automated sequencing with the T3 primer by GENOME EXPRESS, Meylan,…	Transcriptome analysis of wood formation in maritime pine	Canton F.R. Le Provost G. Garcia V. Barre A.
AGPA	CB289351	28603092	17020513	Vitis aestivalis		Leaf	Young leaf	VAN-Baker-1 is a cDNA library of Norton grape young leaves (Vitis. aestivalis var. Norton). Norton grapevines were grown under normal greenhouse conditions. The cDNA synthesis and library construction was performed according to the instruction manual for pBluescript II XR cDNA library construction kit provided by Stratagene.	Expressed sequence tags of young leaf tissues of a	Hou H.S. Phanikanth T.V. Kovacs L. Qiu W.P.
AGPA	CD012744	30329482	17813631	Vitis vinifera		berries	mixed; 8 9 11 13 15 16 weeks daf		An expressed sequence tag database for abiotic stressed	Cushman J.C.
AGPA	CD013289	30330027	17814176	Vitis vinifera		berries	mixed; 8 9 11 13 15 16 weeks daf		An expressed sequence tag database for abiotic stressed	Cushman J.C.
AGPA	CD390867	31305664	18371585	Glycine max		Seedlings	two-week seedlings	The cDNA library was constructed by He C-Y from mRNA isolated from two-week seedlings (cultivar Kefeng 1) treated by spraying 2.0mM salicylic acid for 24, 36, 48 and 72 h. Complementary DNA was synthesized from mRNA using a primer consisting of a poly(dT) sequence with a XhoI striction site. EcoRI adapters were ligated to the blunt-ended cDNA fragments followed by XhoI digestion. The cDNA fragmen…	Characterization of soybean genomic features by analysis of	Tian A.G. Wang J. Cui P. Han Y.J. Xu H. Cong L.J.
AGPA	CD392327	31307124	18373045	Glycine max		Seedlings	two-week seedlings	The cDNA library was constructed by He C-Y from mRNA isolated from two-week seedlings (cultivar Kefeng 1) treated by spraying 2.0mM salicylic acid for 24, 36, 48 and 72 h. Complementary DNA was synthesized from mRNA using a primer consisting of a poly(dT) sequence with a XhoI striction site. EcoRI adapters were ligated to the blunt-ended cDNA fragments followed by XhoI digestion. The cDNA fragmen…	Characterization of soybean genomic features by analysis of	Tian A.G. Wang J. Cui P. Han Y.J. Xu H. Cong L.J.
AGPA	CD393884	31308681	18374602	Glycine max		Seedlings	two-week seedlings	The cDNA library was constructed by He C-Y from mRNA isolated from two-week seedlings (cultivar Kefeng 1) treated by spraying 2.0mM salicylic acid for 24, 36, 48 and 72 h. Complementary DNA was synthesized from mRNA using a primer consisting of a poly(dT) sequence with a XhoI striction site. EcoRI adapters were ligated to the blunt-ended cDNA fragments followed by XhoI digestion. The cDNA fragmen…	Characterization of soybean genomic features by analysis of	Tian A.G. Wang J. Cui P. Han Y.J. Xu H. Cong L.J.
AGPA	CD407452	31465424	18439747	Glycine max		Seedlings	two-week seedlings	The cDNA library was constructed by He C-Y from mRNA isolated from two-week seedlings (cultivar Kefeng 1) treated by spraying 2.0mM salicylic acid for 24, 36, 48 and 72 h. Complementary DNA was synthesized from mRNA using a primer consisting of a poly(dT) sequence with a XhoI striction site. EcoRI adapters were ligated to the blunt-ended cDNA fragments followed by XhoI digestion. The cDNA fragmen…	Characterization of soybean genomic features by analysis of	Tian A.G. Wang J. Cui P. Han Y.J. Xu H. Cong L.J.
AGPA	CD410788	31468760	18443083	Glycine max		Seedlings	two-week seedlings	The cDNA library was constructed by He C-Y from mRNA isolated from two-week seedlings (cultivar Kefeng 1) treated by spraying 2.0mM salicylic acid for 24, 36, 48 and 72 h. Complementary DNA was synthesized from mRNA using a primer consisting of a poly(dT) sequence with a XhoI striction site. EcoRI adapters were ligated to the blunt-ended cDNA fragments followed by XhoI digestion. The cDNA fragmen…	Characterization of soybean genomic features by analysis of	Tian A.G. Wang J. Cui P. Han Y.J. Xu H. Cong L.J.
AGPA	CD417864	31475836	18450159	Glycine max		Seedlings	two-week seedlings	The cDNA library was constructed by He C-Y from mRNA isolated from two-week seedlings (cultivar Kefeng 1) treated by spraying 2.0mM salicylic acid for 24, 36, 48 and 72 h. Complementary DNA was synthesized from mRNA using a primer consisting of a poly(dT) sequence with a XhoI striction site. EcoRI adapters were ligated to the blunt-ended cDNA fragments followed by XhoI digestion. The cDNA fragmen…	Characterization of soybean genomic features by analysis of	Tian A.G. Wang J. Cui P. Han Y.J. Xu H. Cong L.J.
AGPA	CD486840	31561002	18519135	Glycine max		Seedlings	two-week seedlings	The cDNA library was constructed by He C-Y from mRNA isolated from two-week seedlings (cultivar Kefeng 1) treated by spraying 2.0mM salicylic acid for 24, 36, 48 and 72 h. Complementary DNA was synthesized from mRNA using a primer consisting of a poly(dT) sequence with a XhoI striction site. EcoRI adapters were ligated to the blunt-ended cDNA fragments followed by XhoI digestion. The cDNA fragmen…	Characterization of soybean genomic features by analysis of	Tian A.G. Wang J. Cui P. Han Y.J. Xu H. Cong L.J.
AGPA	CB256748	32881521	16957940	Arabidopsis thaliana		whole plant	adult plant mixed stresses	cDNA library from Arabidopsis thaliana accession Eifel-2; ten week old total plants grown under long-day conditions in soil, whole adult plants were treated for 24 hours with different stresses, (1) at 4M-0 C in the dark, (2), at 37 Grad C in the dark, (3) lying in the lab after removing from soil, (4) in the greenhouse after wounding leaves with a foreceps, (5) in the lab watering with a 150 mM …	Large-scale identification and analysis of genome-wide	Schmid K.J. Soerensen T.R. Stracke R. Torjek O.
AGPA	CB256750	32881523	16957942	Arabidopsis thaliana		whole plant	adult plant mixed stresses	cDNA library from Arabidopsis thaliana accession Eifel-2; ten week old total plants grown under long-day conditions in soil, whole adult plants were treated for 24 hours with different stresses, (1) at 4M-0 C in the dark, (2), at 37 Grad C in the dark, (3) lying in the lab after removing from soil, (4) in the greenhouse after wounding leaves with a foreceps, (5) in the lab watering with a 150 mM …	Large-scale identification and analysis of genome-wide	Schmid K.J. Soerensen T.R. Stracke R. Torjek O.
AGPA	CB258317	32883090	16959509	Arabidopsis thaliana		whole plant	adult plant mixed stresses	cDNA library from Arabidopsis thaliana accession Cvi; six weeks old total plants grown under long-day conditions in soil, whole adult plants were treated for 24 hours with different stresses, (1) at 4 Grad C in the dark, (2), at 37 Grad C in the dark, (3) lying in the lab after removing from soil, (4) in the greenhouse after wounding leaves with a foreceps, (5) in the lab watering with a 150 mM N…	Large-scale identification and analysis of genome-wide	Schmid K.J. Soerensen T.R. Stracke R. Torjek O.
AGPA	CB258317	32883090	16959509	Arabidopsis thaliana		whole plant	adult plant mixed stresses	cDNA library from Arabidopsis thaliana accession Cvi; six weeks old total plants grown under long-day conditions in soil, whole adult plants were treated for 24 hours with different stresses, (1) at 4 Grad C in the dark, (2), at 37 Grad C in the dark, (3) lying in the lab after removing from soil, (4) in the greenhouse after wounding leaves with a foreceps, (5) in the lab watering with a 150 mM N…	Large-scale identification and analysis of genome-wide	Schmid K.J. Soerensen T.R. Stracke R. Torjek O.
AGPA	CB258317	32883090	16959509	Arabidopsis thaliana		whole plant	adult plant mixed stresses	cDNA library from Arabidopsis thaliana accession Cvi; six weeks old total plants grown under long-day conditions in soil, whole adult plants were treated for 24 hours with different stresses, (1) at 4 Grad C in the dark, (2), at 37 Grad C in the dark, (3) lying in the lab after removing from soil, (4) in the greenhouse after wounding leaves with a foreceps, (5) in the lab watering with a 150 mM N…	Large-scale identification and analysis of genome-wide	Schmid K.J. Soerensen T.R. Stracke R. Torjek O.
AGPA	CB259723	32884496	16960915	Arabidopsis thaliana		whole plant	adult plant mixed stresses	RNA from total adult 6 weeks old Arabidopsis thaliana (accession Nd-1) plants, grown in the greenhouse under long day conditions in soil treated for 24 hours with different stresses, (1) at 4 Grad C in the dark, (2), at 37 Grad C in the dark, (3) lying in the lab after removing from soil, (4) in the greenhouse after wounding with a foreceps, (5) in the lab watering with a 150 mM NaCl solution, (6…	Large-scale identification and analysis of genome-wide	Schmid K.J. Soerensen T.R. Stracke R. Torjek O.
AGPA	CB259812	32884585	16961004	Arabidopsis thaliana		whole plant	adult plant mixed stresses	RNA from total adult 6 weeks old Arabidopsis thaliana (accession Nd-1) plants, grown in the greenhouse under long day conditions in soil treated for 24 hours with different stresses, (1) at 4 Grad C in the dark, (2), at 37 Grad C in the dark, (3) lying in the lab after removing from soil, (4) in the greenhouse after wounding with a foreceps, (5) in the lab watering with a 150 mM NaCl solution, (6…	Large-scale identification and analysis of genome-wide	Schmid K.J. Soerensen T.R. Stracke R. Torjek O.
AGPA	CB260882	32885655	16962074	Arabidopsis thaliana		whole plant	adult plant mixed stresses	cDNA library from Arabidopsis thaliana accession Landsberg erecta; six weeks old total plants grown under long-day conditions in soil, whole adult plants were treated for 24 hours with different stresses, (1) at 4M-0 C in the dark, (2), at 37 Grad C in the dark, (3) lying in the lab after removing from soil, (4) in the greenhouse after wounding leaves with a foreceps, (5) in the lab watering with…	Large-scale identification and analysis of genome-wide	Schmid K.J. Soerensen T.R. Stracke R. Torjek O.
AGPA	CB261251	32886024	16962443	Arabidopsis thaliana		whole plant	adult plant mixed stresses	cDNA library from Arabidopsis thaliana accession Landsberg erecta; six weeks old total plants grown under long-day conditions in soil, whole adult plants were treated for 24 hours with different stresses, (1) at 4M-0 C in the dark, (2), at 37 Grad C in the dark, (3) lying in the lab after removing from soil, (4) in the greenhouse after wounding leaves with a foreceps, (5) in the lab watering with…	Large-scale identification and analysis of genome-wide	Schmid K.J. Soerensen T.R. Stracke R. Torjek O.
AGPA	CB261251	32886024	16962443	Arabidopsis thaliana		whole plant	adult plant mixed stresses	cDNA library from Arabidopsis thaliana accession Landsberg erecta; six weeks old total plants grown under long-day conditions in soil, whole adult plants were treated for 24 hours with different stresses, (1) at 4M-0 C in the dark, (2), at 37 Grad C in the dark, (3) lying in the lab after removing from soil, (4) in the greenhouse after wounding leaves with a foreceps, (5) in the lab watering with…	Large-scale identification and analysis of genome-wide	Schmid K.J. Soerensen T.R. Stracke R. Torjek O.
AGPA	CB261251	32886024	16962443	Arabidopsis thaliana		whole plant	adult plant mixed stresses	cDNA library from Arabidopsis thaliana accession Landsberg erecta; six weeks old total plants grown under long-day conditions in soil, whole adult plants were treated for 24 hours with different stresses, (1) at 4M-0 C in the dark, (2), at 37 Grad C in the dark, (3) lying in the lab after removing from soil, (4) in the greenhouse after wounding leaves with a foreceps, (5) in the lab watering with…	Large-scale identification and analysis of genome-wide	Schmid K.J. Soerensen T.R. Stracke R. Torjek O.
AGPA	CF046378	32941559	19240830	Zea mays		cell division part of the 6th leaf			Genoplante a major partnership french program in plant	Genoplante
AGPA	CA853676	33390481	16339518	Glycine max		Roots	Seedlings	cDNA clones from mRNA extracted from roots of soybean cv. Peking 12 hrs after infection by SCN race 3. These are cloned in pBluescript SK- phagemid.	Analysis of expressed sequence tags from roots of resistant	Alkharouf N. Khan R. Matthews B.
AGPA	CF229305	33448734	19459395	Populus tremula x Populus alba		mature xylem harvested on opposite and tension wood stem	3-years-old poplar trees grown in the nursery	A composite cDNA library was made with mRNA isolated from opposite and tension wood tissues corresponding to the mature xylem collected after debarking the stem and pealing the young differentiating xylem with a scalpel. These tissues were collected on 3 different tilted trees grown in the nursery. cDNAs were cloned in an oriented way into SfiI (A and B) restriction sites. A one-step conversion o…	Expressed sequence tags from poplar wood tissues - A	Dejardin A. Leple J.-C. Lesage-Descauses M.-C. Costa G.
AGPA	CF233849	33453278	19463939	Populus tremula x Populus alba		Young differentiating xylem harvested on opposite wood side of tilted trees	3-years-old poplar trees grown in the nursery	A cDNA library was made with mRNA isolated from opposite wood tissues corresponding to the differentiating xylem collected with a scalpel after debarking the stem. The sampling was done on 3 different tilted trees grown in the nursery. cDNAs were cloned in an oriented way into SfiI (A and B) restriction sites. A one-step conversion of Lambda TriplEx2 to the corresponding pTriplEx2 plasmid was don…	Expressed sequence tags from poplar wood tissues - A	Dejardin A. Leple J.-C. Lesage-Descauses M.-C. Costa G.
AGPA	CF349763	33833232	19613001	Rosa hybrid cultivar		Petals	Young open flower at stage four		Rose scent: genomics approach to discovering novel floral	Guterman I. Shalit M. Menda N. Piestun D.
AGPA	CF397130	34355547	19662062	Pinus taeda				The library was prepared from polyA+ RNA from drought-stressed loblolly pine (Pinus taeda) roots. Water was withheld from ramet clones until predawn needle water potential reached -1.75 MPa. On day 7 roots were harvested for RNA isolation. Double-stranded cDNA was cloned unidirectionally into pSL1180. Inserts excised with EcoRI (5 end) and XhoI (3 end).	An EST database from drought-stressed loblolly pine (Pinus	Pratt L. Cordonnier-Pratt M.-M. Lorenz W.W. Dean J.
AGPA	CF405156	34363571	19670088	Vitis vinifera	Fruit with seeds removed		35 - modified E-L system	A cDNA library from veraison fruit at stage 35 of the modified E-L system. Tissue collected from field grown plants. A description of the modified E-L system can be found in the paper by B. G. Coombe Adoption of a system for identifying grapevine growth stages (1995) Aust. J. Grape and Wine Res. 1: 104-110.	Expressed sequence tags from the grapevine cultivar Cabernet	Iocco P. Hua C. Davies C. Thomas M.R.
AGPA	CF568921	34995004	19864382	Vitis shuttleworthii		Entire tendril leaves bud flowers	At blooming	A high quality EST with at least 100 contiguous bases at Trace Tuner score of 20 or better. Construction by PM Dang, USDA, ARS, U.S. Horticultural Research Lab, Ft.Pierce, FL, USA.	Genes expressed in Vitis shuttleworthii L.	Hunter W.B. Dang P.M. Chaparro J.X. Lu J. Huang H.
AGPA	CF568998	34995081	19864459	Vitis shuttleworthii		Entire tendril leaves bud flowers	At blooming	A high quality EST with at least 100 contiguous bases at Trace Tuner score of 20 or better. Construction by PM Dang, USDA, ARS, U.S. Horticultural Research Lab, Ft.Pierce, FL, USA.	Genes expressed in Vitis shuttleworthii L.	Hunter W.B. Dang P.M. Chaparro J.X. Lu J. Huang H.
AGPA	CA152295	35057223	14751139	Saccharum officinarum	Shoot-root transition zone from young plants (small insert library)			An unidirectional cDNA library generated from [Shoot-root transition zone from young plants (small insert library)]. cDNA was prepared from polyA+ mRNA using SuperScript Plasmid System Kit (Invitrogen). The double-strand cDNAs were fractionated in a sepharose CL-2B 40cm-columns and fragments sizing between 0.8 and 1.5 Kb were directionally cloned into the vector. Details of each source of RNA and…	The libraries that made SUCEST	Vettore A.L. da Silva F.R. Kemper E.L. Arruda P.
AGPA	CA181626	35116582	14780465	Saccharum officinarum	Fourth apical stalk internodes of adult plants			An unidirectional cDNA library generated from [Fourth apical stalk internodes of adult plants]. cDNA was prepared from polyA+ mRNA using SuperScript Plasmid System Kit (Invitrogen). The double-strand cDNAs were fractionated in a sepharose CL-2B 40cm-columns and fragments sizing between 0.8 and 1.5 Kb were directionally cloned into the vector. Details of each source of RNA and library construction…	The libraries that made SUCEST	Vettore A.L. da Silva F.R. Kemper E.L. Arruda P.
AGPA	CF605658	37186305	19902382	Vitis vinifera	root		young root (first year)		Comparative analysis of expressed sequence tags from	Moser C. Segala C. Fontana P. Salakhudtinov I. Gatto P.
AGPA	CF607575	37188226	19904299	Vitis vinifera	bud		bud swelling		Comparative analysis of expressed sequence tags from	Moser C. Segala C. Fontana P. Salakhudtinov I. Gatto P.
AGPA	CF607664	37188315	19904388	Vitis vinifera	bud		bud swelling		Comparative analysis of expressed sequence tags from	Moser C. Segala C. Fontana P. Salakhudtinov I. Gatto P.
AGPA	CF609053	37189704	19905777	Vitis vinifera	shoot tip		growing shoot tip (ca. 1 cm long)		Comparative analysis of expressed sequence tags from	Moser C. Segala C. Fontana P. Salakhudtinov I. Gatto P.
AGPA	CF628813	37383587	19954115	Zea mays				Samples were collected in Robert E. Sharps lab (University of Missouri-Columbia) to construct three normalized cDNA libraries. Dark-grown maize seedlings with primary roots 12-20 mm in length were transplanted to high (-0.03 MPa) or low water potential (-1.6 MPa) vermiculite, and harvested at 5 h and 48 h after transplanting. About 1,000 roots were used for each of the low water potential librari…	NSF Grant DBI-0211842: Functional Genomics of Root Growth	Bohnert H. Sharp R.E. Springer G.K. Poroyko V.
AGPA	CF630085	37385842	19955387	Zea mays				Samples were collected in Robert E. Sharps lab (University of Missouri-Columbia) to construct three normalized cDNA libraries. Dark-grown maize seedlings with primary roots 12-20 mm in length were transplanted to high (-0.03 MPa) or low water potential (-1.6 MPa) vermiculite, and harvested at 5 h and 48 h after transplanting. About 1,000 roots were used for each of the low water potential librari…	NSF Grant DBI-0211842: Functional Genomics of Root Growth	Bohnert H. Sharp R.E. Springer G.K. Poroyko V.
AGPA	BJ607314	37849306	20168742	Physcomitrella patens subsp. patens		mixture of chloronemata caulonemata and rhizoid-like protonemata			Comparative genomics of Physcomitrella patens gametophytic	Nishiyama T. Fujita T. Shin-i T. Seki M. Nishide H.
AGPA	BJ608698	37850690	20170126	Physcomitrella patens subsp. patens		mixture of chloronemata caulonemata and rhizoid-like protonemata			Comparative genomics of Physcomitrella patens gametophytic	Nishiyama T. Fujita T. Shin-i T. Seki M. Nishide H.
AGPA	CF829161	38027418	20218712	Citrus reticulata		Albedo	12 year old trees	Rind separation is a prominent trait in Clementines. Kahn and Williams (UC Riverside) advised that the best Clementine for this trait is Fina Sodea. Lovatt (UC Riverside) provided advice on which portion of the peel would be most likely to contain transcripts related to rind separation. Federici (Roose lab) collected twenty fruit in November 2002 and with assistance from Mu (Roose lab) pulled off…	Development of EST Resources and New Genetic Markers for	Close T.J. Roose M.L. Federici C.F. Mu L. Fenton R.D.
AGPA	CF829162	38027420	20218713	Citrus reticulata		Albedo	12 year old trees	Rind separation is a prominent trait in Clementines. Kahn and Williams (UC Riverside) advised that the best Clementine for this trait is Fina Sodea. Lovatt (UC Riverside) provided advice on which portion of the peel would be most likely to contain transcripts related to rind separation. Federici (Roose lab) collected twenty fruit in November 2002 and with assistance from Mu (Roose lab) pulled off…	Development of EST Resources and New Genetic Markers for	Close T.J. Roose M.L. Federici C.F. Mu L. Fenton R.D.
AGPA	CF920255	38191049	20313842	Glycine max	root hairs	root hairs		cDNA clones generated from soybean root hair tissue treated with Bradyrhizobium japonicum for 3 hours.	Expressed sequence tags from soybean root hair subtractive	Scheffler B.E. Huang S. Liu X. Nguyen H. Duke M.
AGPA	CF920375	38191169	20313962	Glycine max	root hairs	root hairs		cDNA clones generated from soybean root hair tissue treated with Bradyrhizobium japonicum for 3 hours.	Expressed sequence tags from soybean root hair subtractive	Scheffler B.E. Huang S. Liu X. Nguyen H. Duke M.
AGPA	CF920429	38191223	20314016	Glycine max	root hairs	root hairs		cDNA clones generated from soybean root hair tissue treated with Bradyrhizobium japonicum for 3 hours.	Expressed sequence tags from soybean root hair subtractive	Scheffler B.E. Huang S. Liu X. Nguyen H. Duke M.
AGPA	CF920731	38191525	20314318	Glycine max	root hairs	root hairs		cDNA clones generated from soybean root hair tissue treated with Bradyrhizobium japonicum for 3 hours.	Expressed sequence tags from soybean root hair subtractive	Scheffler B.E. Huang S. Liu X. Nguyen H. Duke M.
AGPA	CF920779	38191573	20314366	Glycine max	root hairs	root hairs		cDNA clones generated from soybean root hair tissue treated with Bradyrhizobium japonicum for 3 hours.	Expressed sequence tags from soybean root hair subtractive	Scheffler B.E. Huang S. Liu X. Nguyen H. Duke M.
AGPA	CF921144	38191938	20314731	Glycine max	root hairs	root hairs		cDNA clones generated from soybean root hair tissue treated with Bradyrhizobium japonicum for 3 hours.	Expressed sequence tags from soybean root hair subtractive	Scheffler B.E. Huang S. Liu X. Nguyen H. Duke M.
AGPA	CF921170	38191964	20314757	Glycine max	root hairs	root hairs		cDNA clones generated from soybean root hair tissue treated with Bradyrhizobium japonicum for 3 hours.	Expressed sequence tags from soybean root hair subtractive	Scheffler B.E. Huang S. Liu X. Nguyen H. Duke M.
AGPA	CF921243	38192037	20314830	Glycine max	root hairs	root hairs		cDNA clones generated from soybean root hair tissue treated with Bradyrhizobium japonicum for 3 hours.	Expressed sequence tags from soybean root hair subtractive	Scheffler B.E. Huang S. Liu X. Nguyen H. Duke M.
AGPA	CF921268	38192062	20314855	Glycine max	root hairs	root hairs		cDNA clones generated from soybean root hair tissue treated with Bradyrhizobium japonicum for 3 hours.	Expressed sequence tags from soybean root hair subtractive	Scheffler B.E. Huang S. Liu X. Nguyen H. Duke M.
AGPA	CF921297	38192091	20314884	Glycine max	root hairs	root hairs		cDNA clones generated from soybean root hair tissue treated with Bradyrhizobium japonicum for 3 hours.	Expressed sequence tags from soybean root hair subtractive	Scheffler B.E. Huang S. Liu X. Nguyen H. Duke M.
AGPA	CF921434	38192228	20315021	Glycine max	root hairs	root hairs		cDNA clones generated from soybean root hair tissue treated with Bradyrhizobium japonicum for 3 hours.	Expressed sequence tags from soybean root hair subtractive	Scheffler B.E. Huang S. Liu X. Nguyen H. Duke M.
AGPA	CF921463	38192257	20315050	Glycine max	root hairs	root hairs		cDNA clones generated from soybean root hair tissue treated with Bradyrhizobium japonicum for 3 hours.	Expressed sequence tags from soybean root hair subtractive	Scheffler B.E. Huang S. Liu X. Nguyen H. Duke M.
AGPA	CK199193	39561583	20787539	Triticum aestivum	Root			Root tissue from control cold-acclimated and salt stressed wheat cultivar Norstar. 7 mRNA populations were combined before constructing the library; 7 day non-acclimated roots, 1, 23, and 53 days cold-acclimated at 4C, and 30 minutes, 3 hours and 6 hours treated roots with 200mM NaCl. Non-acclimated and cold-acclimated plants were grown in vermiculite while salt stressed plant were grown hydropon…	Functional Genomics of Abiotic Stress In Wheat and Canola	Allard F. Crosby W.L. Danyluk J. Eudes F. Frick M.
AGPA	CK245799	39792705	20918591	Solanum tuberosum		callus		supplier: RNA was isolated from Solanum tuberosum var. Kennebec callus tissue grown on solid media.	Generation of ESTs from potato callus tissue	Buell C.R. Hart A. Zismann V. Karamycheva S.A. Baker B.
AGPA	CK271244	39828222	20944034	Solanum tuberosum		abiotic stress treated leaf and root tissue		supplier: Solanum tuberosum var. Kennebec plants were grown from cuttings on a 16hr light/8 hr dark cycle at 25 C for 3-4 weeks. Abiotic stress conditions were applied to four separate sets of plants. Set 1 involved saturation of the soil with 150 mM NaCl and tissues were harvested at following application of the salt stress (leaves: 2hr, 6hr, 12hr, 1d, 2d, and 4d; roots:2hr, 6hr, 12hr, and 2d). …	Analyzing the potato abiotic stress transcriptome using	Rensink W. Hart A. Liu J. Ouyang S. Zismann V.
AGPA	BX837041	42531124	21576721	Arabidopsis thaliana		Adult vegetative tissue			Whole Genome Sequence Comparisons and Full-Length cDNA	Castelli V. Aury J.M. Jaillon O. Wincker P. Clepet C.
AGPA	BX838417	42532500	21578097	Arabidopsis thaliana		Silique			Whole Genome Sequence Comparisons and Full-Length cDNA	Castelli V. Aury J.M. Jaillon O. Wincker P. Clepet C.
AGPA	BX838417	42532500	21578097	Arabidopsis thaliana		Silique			Whole Genome Sequence Comparisons and Full-Length cDNA	Castelli V. Aury J.M. Jaillon O. Wincker P. Clepet C.
AGPA	BX838417	42532500	21578097	Arabidopsis thaliana		Silique			Whole Genome Sequence Comparisons and Full-Length cDNA	Castelli V. Aury J.M. Jaillon O. Wincker P. Clepet C.
AGPA	CK863259	45292916	21836167	Solanum tuberosum		Root		supplier: Developmental series. Sterile stem sections from pathogen-free Solanum tuberosum var. Shepody, clone 1756, nuclear stock were cultured in Magenta boxes containing 1/10 strength MS medium, solidified with 0.8% (w/v) Phytagar. Roots of all sizes, originating from the stem bottoms were collected from these cultures, washed to remove residual Phytagar, and used in RNA isolations and library…	Generation of ESTs from in vitro root tissues of potato	Flinn B. Rothwell C. Sardana R. Griffiths R. Lague M.
AGPA	AV765712	45349010	21890412	Lotus japonicus		whole plant	two-week old plant	synonym: Lotus japonicus	Characteristics of the Lotus japonicus gene repertoire	Asamizu E. Nakamura Y. Sato S. Tabata S.
AGPA	AV771249	45354496	21895899	Lotus japonicus		Pods (20-30 mm in length)			Characteristics of the Lotus japonicus gene repertoire	Asamizu E. Nakamura Y. Sato S. Tabata S.
AGPA	AV772995	45396678	21924433	Lotus japonicus		Pods (20-30 mm in length)			Characteristics of the Lotus japonicus gene repertoire	Asamizu E. Nakamura Y. Sato S. Tabata S.
AGPA	AV773077	45396759	21924514	Lotus japonicus		Pods (20-30 mm in length)			Characteristics of the Lotus japonicus gene repertoire	Asamizu E. Nakamura Y. Sato S. Tabata S.
AGPA	AV774780	45398454	21926209	Lotus japonicus		Pods (20-30 mm in length)			Characteristics of the Lotus japonicus gene repertoire	Asamizu E. Nakamura Y. Sato S. Tabata S.
AGPA	AV777390	45401055	21928810	Lotus japonicus		Pods (20-30 mm in length)			Characteristics of the Lotus japonicus gene repertoire	Asamizu E. Nakamura Y. Sato S. Tabata S.
AGPA	AV778014	45401674	21929429	Lotus japonicus		Pods (20-30 mm in length)			Characteristics of the Lotus japonicus gene repertoire	Asamizu E. Nakamura Y. Sato S. Tabata S.
AGPA	AV779748	45403399	21931154	Lotus japonicus		Pods (20-30 mm in length)			Characteristics of the Lotus japonicus gene repertoire	Asamizu E. Nakamura Y. Sato S. Tabata S.
AGPA	AV780473	45404562	21932318	Lotus japonicus		Pods (20-30 mm in length)			Characteristics of the Lotus japonicus gene repertoire	Asamizu E. Nakamura Y. Sato S. Tabata S.
AGPA	BP049168	45605848	22015699	Lotus japonicus		pods	pod (less than 20 mm in length)		Characteristics of the Lotus japonicus gene repertoire	Asamizu E. Nakamura Y. Sato S. Tabata S.
AGPA	BP050725	45607405	22017256	Lotus japonicus		pods	pod (less than 20 mm in length)		Characteristics of the Lotus japonicus gene repertoire	Asamizu E. Nakamura Y. Sato S. Tabata S.
AGPA	BP052513	45609193	22019044	Lotus japonicus		pods	pod (less than 20 mm in length)		Characteristics of the Lotus japonicus gene repertoire	Asamizu E. Nakamura Y. Sato S. Tabata S.
AGPA	BP057301	45614052	22023903	Lotus japonicus		pods	pod (less than 20 mm in length)		Characteristics of the Lotus japonicus gene repertoire	Asamizu E. Nakamura Y. Sato S. Tabata S.
AGPA	BP061682	45618430	22028281	Lotus japonicus		mature nodule			Characteristics of the Lotus japonicus gene repertoire	Asamizu E. Nakamura Y. Sato S. Tabata S.
AGPA	BP067500	45624245	22034096	Lotus japonicus		nodulating root		root of hypernodulating mutant har1-3 rich in nodule primordia	Characteristics of the Lotus japonicus gene repertoire	Asamizu E. Nakamura Y. Sato S. Tabata S.
AGPA	CN214759	46294101	22371327	Solanum tuberosum		Callus-derived suspension culture		supplier: Developmental series. Callus was induced from Shepody, Clone 1756, sterile stem sections by culture on Callus Induction Medium (CIM), comprised of MS medium (pH 5.6) containing 10 mg/L Thiamine-HCL, .01 mg/L Kinetin and 3 mg/L 2,4-D solidified with .8% (w/v) Phytagar. Suspensions were induced by placing callus from the plates into 125 ml Erlenmeyer flasks with liquid CIM (no Phytagar) a…	Generation of ESTs from potato suspension cultures	Flinn B. Rothwell C. Sardana R. Griffiths R. Lague M.
AGPA	CN520207	46838576	22764487	Populus trichocarpa x Populus deltoides	Whole primary stems of trees approximately 80-120 cm tall	Primary xylem and primary phloem from whole stems	Whole stems with primary growth were harvested between LPI 1 and 4	Whole stems with primary growth were harvested between LPI 1 and 4 from trees treated either with low vs. high levels of ammonium nitrate fertilization for 7 days, or with different sources of nitrogen or carbon for 4 or 24 hours. cDNA was prepared from 5 N<g of poly A+ selected RNA and was directionally ligated into the pBluescript II SK (+) XR vector (Stratagene), transformed by electroporation…	Arborea EST sequencing in Populus sp. (poplar)	Morency M.-J. Cooke J. Pavy N. Parsons L. Paule C.
AGPA	CN603807	47089551	22932124	Vitis shuttleworthii		Entire tendril leaves bud flowers	At blooming	A high quality EST with at least 100 contiguous bases at Trace Tuner score of 20 or better. Construction by PM Dang, USDA, ARS, U.S. Horticultural Research Lab, Ft.Pierce, FL, USA.	Expressed Genes in Vitis shuttleworthii L.	Hunter W. Dang P. Chaparro J. Lu J. Leong S.
AGPA	CN604498	47090242	22932815	Vitis shuttleworthii		Entire tendril leaves bud flowers	At blooming	A high quality EST with at least 100 contiguous bases at Trace Tuner score of 20 or better. Construction by PM Dang, USDA, ARS, U.S. Horticultural Research Lab, Ft.Pierce, FL, USA.	Expressed Genes in Vitis shuttleworthii L.	Hunter W. Dang P. Chaparro J. Lu J. Leong S.
AGPA	CN604864	47090608	22933181	Vitis shuttleworthii		Entire tendril leaves bud flowers	At blooming	A high quality EST with at least 100 contiguous bases at Trace Tuner score of 20 or better. Construction by PM Dang, USDA, ARS, U.S. Horticultural Research Lab, Ft.Pierce, FL, USA.	Expressed Genes in Vitis shuttleworthii L.	Hunter W. Dang P. Chaparro J. Lu J. Leong S.
AGPA	CN604887	47090631	22933204	Vitis shuttleworthii		Entire tendril leaves bud flowers	At blooming	A high quality EST with at least 100 contiguous bases at Trace Tuner score of 20 or better. Construction by PM Dang, USDA, ARS, U.S. Horticultural Research Lab, Ft.Pierce, FL, USA.	Expressed Genes in Vitis shuttleworthii L.	Hunter W. Dang P. Chaparro J. Lu J. Leong S.
AGPA	CN605018	47090762	22933335	Vitis shuttleworthii		Entire tendril leaves bud flowers	At blooming	A high quality EST with at least 100 contiguous bases at Trace Tuner score of 20 or better. Construction by PM Dang, USDA, ARS, U.S. Horticultural Research Lab, Ft.Pierce, FL, USA.	Expressed Genes in Vitis shuttleworthii L.	Hunter W. Dang P. Chaparro J. Lu J. Leong S.
AGPA	CN605345	47091089	22933662	Vitis shuttleworthii		Entire tendril leaves bud flowers	At blooming	A high quality EST with at least 100 contiguous bases at Trace Tuner score of 20 or better. Construction by PM Dang, USDA, ARS, U.S. Horticultural Research Lab, Ft.Pierce, FL, USA.	Expressed Genes in Vitis shuttleworthii L.	Hunter W. Dang P. Chaparro J. Lu J. Leong S.
AGPA	CN745720	47510717	23075488	Nicotiana benthamiana		expanding leaf tissue		Total RNA isolated from tissue poly A fraction isolated on oligo-dT column. mRNA reverse transcribed and double stranded. Poly A dsRNA ranging in size from 400-4000 bp directionally cloned into EcoR1 and Xho1 restricted into pBluescript. EcoR1 site at the 5 end of the cDNA and Xh01 on the 3 side.	Tobacco Genome Initiative (TGI) Nicotiana benthamiana ESTs	Opperman C.H. Lommel S.A Burke M. Feulner G.
AGPA	CK119491	47829807	20661965	Arabidopsis thaliana		inflorescence meristem	about one week after bolting	About 1 week after bolting cDNA synthesis using SuperscriptTM-system (Invitrogen) with an oligo(dT)-primer containing NotI restriction site and a SalI adapter. The main library (plate numbers begin with 1) of 38,000 clones was rearrayed into the sublibrary (plate numbers begin with 201) containing 5,000 putative expression clones. Average insert size is 1 kb. Note: The rearrayed sublibrary (plate…	High Throughput Identification of Potential Arabidopsis	Feilner T. Hultschig C. Lee J. Meyer S. Immink R.G.H.
AGPA	CN825249	47953318	23348079	Lotus japonicus	Seeds and seed pods		Early stages to fully developed green pods	The library was prepared using mRNA extracted from green seed pods at very early stages to fully developed green pods.	Lotus japonicus seed and seed pod ESTs: tools for functional	Krusell L. Jochmann G. Szczyglowski K. Udvardi M.
AGPA	CN869710	48127387	23387260	Malus x domestica		Phloem scrapings from inside of bark mature wood		Library sequenced by Genesis Research & Development	HortResearch Apple EST Project	Beuning L. Bowen J. Crowhurst R. Gleave A. Janssen B.
AGPA	CN896351	48282593	23421402	Malus x domestica		Xylem scrapings from stem after bark removed	Mature wood	Library sequenced by Genesis Research & Development	HortResearch Apple EST Project	Beuning L. Bowen J. Crowhurst R. Gleave A. Janssen B.
AGPA	CN896419	48282661	23421470	Malus x domestica		Xylem scrapings from stem after bark removed	Mature wood	Library sequenced by Genesis Research & Development	HortResearch Apple EST Project	Beuning L. Bowen J. Crowhurst R. Gleave A. Janssen B.
AGPA	CN896501	48282743	23421552	Malus x domestica		Xylem scrapings from stem after bark removed	Mature wood	Library sequenced by Genesis Research & Development	HortResearch Apple EST Project	Beuning L. Bowen J. Crowhurst R. Gleave A. Janssen B.
AGPA	CN896699	48282941	23421750	Malus x domestica		Xylem scrapings from stem after bark removed	Mature wood	Library sequenced by Genesis Research & Development	HortResearch Apple EST Project	Beuning L. Bowen J. Crowhurst R. Gleave A. Janssen B.
AGPA	CN896946	48283188	23421997	Malus x domestica		Xylem scrapings from stem after bark removed	Mature wood	Library sequenced by Genesis Research & Development	HortResearch Apple EST Project	Beuning L. Bowen J. Crowhurst R. Gleave A. Janssen B.
AGPA	CN897763	48284004	23422814	Malus x domestica		Xylem scrapings from stem after bark removed	Mature wood	Library sequenced by Genesis Research & Development	HortResearch Apple EST Project	Beuning L. Bowen J. Crowhurst R. Gleave A. Janssen B.
AGPA	CN897837	48284078	23422888	Malus x domestica		Xylem scrapings from stem after bark removed	Mature wood	Library sequenced by Genesis Research & Development	HortResearch Apple EST Project	Beuning L. Bowen J. Crowhurst R. Gleave A. Janssen B.
AGPA	CN898019	48284260	23423070	Malus x domestica		Xylem scrapings from stem after bark removed	Mature wood	Library sequenced by Genesis Research & Development	HortResearch Apple EST Project	Beuning L. Bowen J. Crowhurst R. Gleave A. Janssen B.
AGPA	CN898572	48284813	23423623	Malus x domestica		Xylem scrapings from stem after bark removed	Mature wood	Library sequenced by Genesis Research & Development	HortResearch Apple EST Project	Beuning L. Bowen J. Crowhurst R. Gleave A. Janssen B.
AGPA	CN898736	48284977	23423787	Malus x domestica		Xylem scrapings from stem after bark removed	Mature wood	Library sequenced by Genesis Research & Development	HortResearch Apple EST Project	Beuning L. Bowen J. Crowhurst R. Gleave A. Janssen B.
AGPA	CN898766	48285007	23423817	Malus x domestica		Xylem scrapings from stem after bark removed	Mature wood	Library sequenced by Genesis Research & Development	HortResearch Apple EST Project	Beuning L. Bowen J. Crowhurst R. Gleave A. Janssen B.
AGPA	CN937247	48410060	23462293	Malus x domestica		Vegetative bud	Pre-opening	Library sequenced by Genesis Research & Development	HortResearch Apple EST Project	Beuning L. Bowen J. Crowhurst R. Gleave A. Janssen B.
AGPA	CN939302	48412115	23464348	Malus x domestica		Vegetative bud	Pre-opening	Library sequenced by 1. Genesis Research & Development 2. Paradigm Genetics	HortResearch Apple EST Project	Beuning L. Bowen J. Crowhurst R. Gleave A. Janssen B.
AGPA	CN940425	48413238	23465471	Malus x domestica		Vegetative bud	Pre-opening	Library sequenced by 1. Genesis Research & Development 2. Paradigm Genetics	HortResearch Apple EST Project	Beuning L. Bowen J. Crowhurst R. Gleave A. Janssen B.
AGPA	CN941253	48414066	23466299	Malus x domestica		Vegetative bud	Pre-opening	Library sequenced by 1. Genesis Research & Development 2. Paradigm Genetics	HortResearch Apple EST Project	Beuning L. Bowen J. Crowhurst R. Gleave A. Janssen B.
AGPA	CN943147	48415960	23468193	Malus x domestica		Vegetative bud	Pre-opening	Library sequenced by 1. Genesis Research & Development 2. Paradigm Genetics	HortResearch Apple EST Project	Beuning L. Bowen J. Crowhurst R. Gleave A. Janssen B.
AGPA	CO078859	48748340	23694876	Gossypium raimondii		whole seedlings	first true leaves	Library made by Invitrogen with RNA supplied by Wendle lab. Directional cloned into NotI-EV. Colonies plated/picked by AGI. More glycerol clones held in -80.	A global assembly of cotton ESTs	Udall J.A. Swanson J.M. Haller K. Rapp R.A. Sparks M.E.
AGPA	CO078859	48748340	23694876	Gossypium raimondii		whole seedlings	first true leaves	Library made by Invitrogen with RNA supplied by Wendle lab. Directional cloned into NotI-EV. Colonies plated/picked by AGI. More glycerol clones held in -80.	A global assembly of cotton ESTs	Udall J.A. Swanson J.M. Haller K. Rapp R.A. Sparks M.E.
AGPA	CO083838	48753319	23699855	Gossypium raimondii		whole seedlings	first true leaves	Library made by Invitrogen with RNA supplied by Wendle lab. Directional cloned into NotI-EV. Colonies plated/picked by AGI. More glycerol clones held in -80.	A global assembly of cotton ESTs	Udall J.A. Swanson J.M. Haller K. Rapp R.A. Sparks M.E.
AGPA	CO083838	48753319	23699855	Gossypium raimondii		whole seedlings	first true leaves	Library made by Invitrogen with RNA supplied by Wendle lab. Directional cloned into NotI-EV. Colonies plated/picked by AGI. More glycerol clones held in -80.	A global assembly of cotton ESTs	Udall J.A. Swanson J.M. Haller K. Rapp R.A. Sparks M.E.
AGPA	CO091903	48790589	23716500	Gossypium raimondii		whole seedlings	first true leaves	Library made by Invitrogen with RNA supplied by Wendle lab. Directional cloned into NotI-EV. Colonies plated/picked by AGI. More glycerol clones held in -80.	A global assembly of cotton ESTs	Udall J.A. Swanson J.M. Haller K. Rapp R.A. Sparks M.E.
AGPA	BP560586	48976352	23844622	Arabidopsis thaliana			rosette plants	subjected to cold-treated(1 2 5 10 24 hr)	Functional annotation of a full-length Arabidopsis cDNA	Seki M. Narusaka M. Kamiya A. Ishida J. Satou M.
AGPA	BP586716	49154184	23961909	Arabidopsis thaliana		mixture of silique and flower			Functional annotation of a full-length Arabidopsis cDNA	Seki M. Narusaka M. Kamiya A. Ishida J. Satou M.
AGPA	BP592917	49160385	23968110	Arabidopsis thaliana		mixture of silique and flower			Functional annotation of a full-length Arabidopsis cDNA	Seki M. Narusaka M. Kamiya A. Ishida J. Satou M.
AGPA	BP597984	49165452	23973177	Arabidopsis thaliana				dark-grown	Functional annotation of a full-length Arabidopsis cDNA	Seki M. Narusaka M. Kamiya A. Ishida J. Satou M.
AGPA	BP598463	49165931	23973656	Arabidopsis thaliana				dark-grown	Functional annotation of a full-length Arabidopsis cDNA	Seki M. Narusaka M. Kamiya A. Ishida J. Satou M.
AGPA	BP598463	49165931	23973656	Arabidopsis thaliana				dark-grown	Functional annotation of a full-length Arabidopsis cDNA	Seki M. Narusaka M. Kamiya A. Ishida J. Satou M.
AGPA	BP598463	49165931	23973656	Arabidopsis thaliana				dark-grown	Functional annotation of a full-length Arabidopsis cDNA	Seki M. Narusaka M. Kamiya A. Ishida J. Satou M.
AGPA	BP599176	49166644	23974369	Arabidopsis thaliana				dark-grown	Functional annotation of a full-length Arabidopsis cDNA	Seki M. Narusaka M. Kamiya A. Ishida J. Satou M.
AGPA	BP599176	49166644	23974369	Arabidopsis thaliana				dark-grown	Functional annotation of a full-length Arabidopsis cDNA	Seki M. Narusaka M. Kamiya A. Ishida J. Satou M.
AGPA	BP599176	49166644	23974369	Arabidopsis thaliana				dark-grown	Functional annotation of a full-length Arabidopsis cDNA	Seki M. Narusaka M. Kamiya A. Ishida J. Satou M.
AGPA	BP603696	49233940	24020341	Arabidopsis thaliana				dark-grown	Functional annotation of a full-length Arabidopsis cDNA	Seki M. Narusaka M. Kamiya A. Ishida J. Satou M.
AGPA	BP605365	49252878	24022010	Arabidopsis thaliana				dark-grown	Functional annotation of a full-length Arabidopsis cDNA	Seki M. Narusaka M. Kamiya A. Ishida J. Satou M.
AGPA	BP606932	49254445	24023577	Arabidopsis thaliana				dark-grown	Functional annotation of a full-length Arabidopsis cDNA	Seki M. Narusaka M. Kamiya A. Ishida J. Satou M.
AGPA	BP612801	49263983	24029446	Arabidopsis thaliana				dark-grown	Functional annotation of a full-length Arabidopsis cDNA	Seki M. Narusaka M. Kamiya A. Ishida J. Satou M.
AGPA	BP614533	49265715	24031178	Arabidopsis thaliana				dark-grown	Functional annotation of a full-length Arabidopsis cDNA	Seki M. Narusaka M. Kamiya A. Ishida J. Satou M.
AGPA	BP616133	49267315	24032778	Arabidopsis thaliana				dark-grown	Functional annotation of a full-length Arabidopsis cDNA	Seki M. Narusaka M. Kamiya A. Ishida J. Satou M.
AGPA	BP616407	49267589	24033052	Arabidopsis thaliana				dark-grown	Functional annotation of a full-length Arabidopsis cDNA	Seki M. Narusaka M. Kamiya A. Ishida J. Satou M.
AGPA	BP628542	49279794	24045187	Arabidopsis thaliana				Subtraction Library. The sequence was obtained from samples subjected to dehydration-treated (1, 2, 5, 10 and 24 hr) and rehydration-treated (1, 2, 5, 10, and 24 hr after dehydration treatment)	Functional annotation of a full-length Arabidopsis cDNA	Seki M. Narusaka M. Kamiya A. Ishida J. Satou M.
AGPA	BP630434	49281686	24047079	Arabidopsis thaliana				Subtraction Library. The sequence was obtained from samples subjected to dehydration-treated (1, 2, 5, 10 and 24 hr) and rehydration-treated (1, 2, 5, 10, and 24 hr after dehydration treatment)	Functional annotation of a full-length Arabidopsis cDNA	Seki M. Narusaka M. Kamiya A. Ishida J. Satou M.
AGPA	BP630795	49282047	24047440	Arabidopsis thaliana				Subtraction Library. The sequence was obtained from samples subjected to dehydration-treated (1, 2, 5, 10 and 24 hr) and rehydration-treated (1, 2, 5, 10, and 24 hr after dehydration treatment)	Functional annotation of a full-length Arabidopsis cDNA	Seki M. Narusaka M. Kamiya A. Ishida J. Satou M.
AGPA	BP636645	49287897	24053290	Arabidopsis thaliana		mixture of silique and flower		Subtraction Library	Functional annotation of a full-length Arabidopsis cDNA	Seki M. Narusaka M. Kamiya A. Ishida J. Satou M.
AGPA	BP638519	49289771	24055164	Arabidopsis thaliana		mixture of silique and flower		Subtraction Library	Functional annotation of a full-length Arabidopsis cDNA	Seki M. Narusaka M. Kamiya A. Ishida J. Satou M.
AGPA	BP639196	49290448	24055841	Arabidopsis thaliana		mixture of silique and flower		Subtraction Library	Functional annotation of a full-length Arabidopsis cDNA	Seki M. Narusaka M. Kamiya A. Ishida J. Satou M.
AGPA	BP640046	49291298	24056691	Arabidopsis thaliana		mixture of silique and flower		Subtraction Library	Functional annotation of a full-length Arabidopsis cDNA	Seki M. Narusaka M. Kamiya A. Ishida J. Satou M.
AGPA	BP640588	49291840	24057233	Arabidopsis thaliana		mixture of silique and flower		Subtraction Library	Functional annotation of a full-length Arabidopsis cDNA	Seki M. Narusaka M. Kamiya A. Ishida J. Satou M.
AGPA	BP644501	49295971	24061146	Arabidopsis thaliana		mixture of silique and flower		Subtraction Library	Functional annotation of a full-length Arabidopsis cDNA	Seki M. Narusaka M. Kamiya A. Ishida J. Satou M.
AGPA	BP645245	49296715	24061890	Arabidopsis thaliana		mixture of silique and flower		Subtraction Library	Functional annotation of a full-length Arabidopsis cDNA	Seki M. Narusaka M. Kamiya A. Ishida J. Satou M.
AGPA	BP645724	49297194	24062369	Arabidopsis thaliana		mixture of silique and flower		Subtraction Library	Functional annotation of a full-length Arabidopsis cDNA	Seki M. Narusaka M. Kamiya A. Ishida J. Satou M.
AGPA	BP646604	49298074	24063249	Arabidopsis thaliana		mixture of silique and flower		Subtraction Library	Functional annotation of a full-length Arabidopsis cDNA	Seki M. Narusaka M. Kamiya A. Ishida J. Satou M.
AGPA	BP648710	49300180	24065355	Arabidopsis thaliana		mixture of silique and flower		Subtraction Library	Functional annotation of a full-length Arabidopsis cDNA	Seki M. Narusaka M. Kamiya A. Ishida J. Satou M.
AGPA	BP649201	49300671	24065846	Arabidopsis thaliana		mixture of silique and flower		Subtraction Library	Functional annotation of a full-length Arabidopsis cDNA	Seki M. Narusaka M. Kamiya A. Ishida J. Satou M.
AGPA	BP653112	49304582	24069757	Arabidopsis thaliana		mixture of silique and flower		Subtraction Library	Functional annotation of a full-length Arabidopsis cDNA	Seki M. Narusaka M. Kamiya A. Ishida J. Satou M.
AGPA	BP654860	49306330	24071505	Arabidopsis thaliana		mixture of silique and flower		Subtraction Library	Functional annotation of a full-length Arabidopsis cDNA	Seki M. Narusaka M. Kamiya A. Ishida J. Satou M.
AGPA	BP655152	49306622	24071797	Arabidopsis thaliana		mixture of silique and flower		Subtraction Library	Functional annotation of a full-length Arabidopsis cDNA	Seki M. Narusaka M. Kamiya A. Ishida J. Satou M.
AGPA	BP655152	49306622	24071797	Arabidopsis thaliana		mixture of silique and flower		Subtraction Library	Functional annotation of a full-length Arabidopsis cDNA	Seki M. Narusaka M. Kamiya A. Ishida J. Satou M.
AGPA	BP655152	49306622	24071797	Arabidopsis thaliana		mixture of silique and flower		Subtraction Library	Functional annotation of a full-length Arabidopsis cDNA	Seki M. Narusaka M. Kamiya A. Ishida J. Satou M.
AGPA	BP655305	49306775	24071950	Arabidopsis thaliana		mixture of silique and flower		Subtraction Library	Functional annotation of a full-length Arabidopsis cDNA	Seki M. Narusaka M. Kamiya A. Ishida J. Satou M.
AGPA	BP658000	49309470	24074645	Arabidopsis thaliana		mixture of silique and flower		Subtraction Library	Functional annotation of a full-length Arabidopsis cDNA	Seki M. Narusaka M. Kamiya A. Ishida J. Satou M.
AGPA	BP658304	49309774	24074949	Arabidopsis thaliana		mixture of silique and flower		Subtraction Library	Functional annotation of a full-length Arabidopsis cDNA	Seki M. Narusaka M. Kamiya A. Ishida J. Satou M.
AGPA	BP658535	49310005	24075180	Arabidopsis thaliana		mixture of silique and flower		Subtraction Library	Functional annotation of a full-length Arabidopsis cDNA	Seki M. Narusaka M. Kamiya A. Ishida J. Satou M.
AGPA	AJ778396	50070071	24361250	Populus euphratica		cambium	3-6 months	country: China:Xinjiang	Gene expression and metabolite profiling of Populus	Brosche M. Vinocur B. Alatalo E.R. Lamminmaki A.
AGPA	AJ778396	50070071	24361250	Populus euphratica		cambium	3-6 months	country: China:Xinjiang	Gene expression and metabolite profiling of Populus	Brosche M. Vinocur B. Alatalo E.R. Lamminmaki A.
AGPA	AJ778438	50070113	24361292	Populus euphratica		cambium	3-6 months	country: China:Xinjiang	Gene expression and metabolite profiling of Populus	Brosche M. Vinocur B. Alatalo E.R. Lamminmaki A.
AGPA	AJ778438	50070113	24361292	Populus euphratica		cambium	3-6 months	country: China:Xinjiang	Gene expression and metabolite profiling of Populus	Brosche M. Vinocur B. Alatalo E.R. Lamminmaki A.
AGPA	AJ778438	50070113	24361292	Populus euphratica		cambium	3-6 months	country: China:Xinjiang	Gene expression and metabolite profiling of Populus	Brosche M. Vinocur B. Alatalo E.R. Lamminmaki A.
AGPA	AJ778960	50070635	24361814	Populus euphratica		cambium	3-6 months	country: China:Xinjiang	Gene expression and metabolite profiling of Populus	Brosche M. Vinocur B. Alatalo E.R. Lamminmaki A.
AGPA	CV092248	51574412	25203036	Vitis shuttleworthii		Entire tendril leaves bud flowers	At blooming	A high quality EST with at least 100 contiguous bases at Trace Tuner score of 20 or better. Construction by PM Dang, USDA, ARS, U.S. Horticultural Research Lab, Ft.Pierce, FL, USA.	Genes expressed in Vitis shuttleworthii L.	Hunter W.B. Dang P.M. Chaparro J.X. Lu J. Huang H.
AGPA	CV092261	51574425	25203049	Vitis shuttleworthii		Entire tendril leaves bud flowers	At blooming	A high quality EST with at least 100 contiguous bases at Trace Tuner score of 20 or better. Construction by PM Dang, USDA, ARS, U.S. Horticultural Research Lab, Ft.Pierce, FL, USA.	Genes expressed in Vitis shuttleworthii L.	Hunter W.B. Dang P.M. Chaparro J.X. Lu J. Huang H.
AGPA	CV092350	51574514	25203138	Vitis shuttleworthii		Entire tendril leaves bud flowers	At blooming	A high quality EST with at least 100 contiguous bases at Trace Tuner score of 20 or better. Construction by PM Dang, USDA, ARS, U.S. Horticultural Research Lab, Ft.Pierce, FL, USA.	Genes expressed in Vitis shuttleworthii L.	Hunter W.B. Dang P.M. Chaparro J.X. Lu J. Huang H.
AGPA	CV092434	51574598	25203222	Vitis shuttleworthii		Entire tendril leaves bud flowers	At blooming	A high quality EST with at least 100 contiguous bases at Trace Tuner score of 20 or better. Construction by PM Dang, USDA, ARS, U.S. Horticultural Research Lab, Ft.Pierce, FL, USA.	Genes expressed in Vitis shuttleworthii L.	Hunter W.B. Dang P.M. Chaparro J.X. Lu J. Huang H.
AGPA	CV092487	51574651	25203275	Vitis shuttleworthii		Entire tendril leaves bud flowers	At blooming	A high quality EST with at least 100 contiguous bases at Trace Tuner score of 20 or better. Construction by PM Dang, USDA, ARS, U.S. Horticultural Research Lab, Ft.Pierce, FL, USA.	Genes expressed in Vitis shuttleworthii L.	Hunter W.B. Dang P.M. Chaparro J.X. Lu J. Huang H.
AGPA	CV092796	51574960	25203584	Vitis shuttleworthii		Entire tendril leaves bud flowers	At blooming	A high quality EST with at least 100 contiguous bases at Trace Tuner score of 20 or better. Construction by PM Dang, USDA, ARS, U.S. Horticultural Research Lab, Ft.Pierce, FL, USA.	Genes expressed in Vitis shuttleworthii L.	Hunter W.B. Dang P.M. Chaparro J.X. Lu J. Huang H.
AGPA	CV092833	51574997	25203621	Vitis shuttleworthii		Entire tendril leaves bud flowers	At blooming	A high quality EST with at least 100 contiguous bases at Trace Tuner score of 20 or better. Construction by PM Dang, USDA, ARS, U.S. Horticultural Research Lab, Ft.Pierce, FL, USA.	Genes expressed in Vitis shuttleworthii L.	Hunter W.B. Dang P.M. Chaparro J.X. Lu J. Huang H.
AGPA	CV093263	51575427	25204051	Vitis shuttleworthii		Entire tendril leaves bud flowers	At blooming	A high quality EST with at least 100 contiguous bases at Trace Tuner score of 20 or better. Construction by PM Dang, USDA, ARS, U.S. Horticultural Research Lab, Ft.Pierce, FL, USA.	Genes expressed in Vitis shuttleworthii L.	Hunter W.B. Dang P.M. Chaparro J.X. Lu J. Huang H.
AGPA	CV094037	51576201	25204825	Vitis shuttleworthii		Entire tendril leaves bud flowers	At blooming	A high quality EST with at least 100 contiguous bases at Trace Tuner score of 20 or better. Construction by PM Dang, USDA, ARS, U.S. Horticultural Research Lab, Ft.Pierce, FL, USA.	Genes expressed in Vitis shuttleworthii L.	Hunter W.B. Dang P.M. Chaparro J.X. Lu J. Huang H.
AGPA	CV094178	51576342	25204966	Vitis shuttleworthii		Entire tendril leaves bud flowers	At blooming	A high quality EST with at least 100 contiguous bases at Trace Tuner score of 20 or better. Construction by PM Dang, USDA, ARS, U.S. Horticultural Research Lab, Ft.Pierce, FL, USA.	Genes expressed in Vitis shuttleworthii L.	Hunter W.B. Dang P.M. Chaparro J.X. Lu J. Huang H.
AGPA	CV094807	51576971	25205595	Vitis shuttleworthii		Entire tendril leaves bud flowers	At blooming	A high quality EST with at least 100 contiguous bases at Trace Tuner score of 20 or better. Construction by PM Dang, USDA, ARS, U.S. Horticultural Research Lab, Ft.Pierce, FL, USA.	Genes expressed in Vitis shuttleworthii L.	Hunter W.B. Dang P.M. Chaparro J.X. Lu J. Huang H.
AGPA	CV095540	51577704	25206328	Vitis shuttleworthii		Entire tendril leaves bud flowers	At blooming	A high quality EST with at least 100 contiguous bases at Trace Tuner score of 20 or better. Construction by PM Dang, USDA, ARS, U.S. Horticultural Research Lab, Ft.Pierce, FL, USA.	Genes expressed in Vitis shuttleworthii L.	Hunter W.B. Dang P.M. Chaparro J.X. Lu J. Huang H.
AGPA	CV095734	51577898	25206522	Vitis shuttleworthii		Entire tendril leaves bud flowers	At blooming	A high quality EST with at least 100 contiguous bases at Trace Tuner score of 20 or better. Construction by PM Dang, USDA, ARS, U.S. Horticultural Research Lab, Ft.Pierce, FL, USA.	Genes expressed in Vitis shuttleworthii L.	Hunter W.B. Dang P.M. Chaparro J.X. Lu J. Huang H.
AGPA	CV096641	51578805	25207429	Vitis shuttleworthii		Entire tendril leaves bud flowers	At blooming	A high quality EST with at least 100 contiguous bases at Trace Tuner score of 20 or better. Construction by PM Dang, USDA, ARS, U.S. Horticultural Research Lab, Ft.Pierce, FL, USA.	Genes expressed in Vitis shuttleworthii L.	Hunter W.B. Dang P.M. Chaparro J.X. Lu J. Huang H.
AGPA	CV096855	51579019	25207643	Vitis shuttleworthii		Entire tendril leaves bud flowers	At blooming	A high quality EST with at least 100 contiguous bases at Trace Tuner score of 20 or better. Construction by PM Dang, USDA, ARS, U.S. Horticultural Research Lab, Ft.Pierce, FL, USA.	Genes expressed in Vitis shuttleworthii L.	Hunter W.B. Dang P.M. Chaparro J.X. Lu J. Huang H.
AGPA	CV096918	51579082	25207706	Vitis shuttleworthii		Entire tendril leaves bud flowers	At blooming	A high quality EST with at least 100 contiguous bases at Trace Tuner score of 20 or better. Construction by PM Dang, USDA, ARS, U.S. Horticultural Research Lab, Ft.Pierce, FL, USA.	Genes expressed in Vitis shuttleworthii L.	Hunter W.B. Dang P.M. Chaparro J.X. Lu J. Huang H.
AGPA	CV097132	51579296	25207920	Vitis shuttleworthii		Entire tendril leaves bud flowers	At blooming	A high quality EST with at least 100 contiguous bases at Trace Tuner score of 20 or better. Construction by PM Dang, USDA, ARS, U.S. Horticultural Research Lab, Ft.Pierce, FL, USA.	Genes expressed in Vitis shuttleworthii L.	Hunter W.B. Dang P.M. Chaparro J.X. Lu J. Huang H.
AGPA	CV097366	51579530	25208154	Vitis shuttleworthii		Entire tendril leaves bud flowers	At blooming	A high quality EST with at least 100 contiguous bases at Trace Tuner score of 20 or better. Construction by PM Dang, USDA, ARS, U.S. Horticultural Research Lab, Ft.Pierce, FL, USA.	Genes expressed in Vitis shuttleworthii L.	Hunter W.B. Dang P.M. Chaparro J.X. Lu J. Huang H.
AGPA	CV097407	51579571	25208195	Vitis shuttleworthii		Entire tendril leaves bud flowers	At blooming	A high quality EST with at least 100 contiguous bases at Trace Tuner score of 20 or better. Construction by PM Dang, USDA, ARS, U.S. Horticultural Research Lab, Ft.Pierce, FL, USA.	Genes expressed in Vitis shuttleworthii L.	Hunter W.B. Dang P.M. Chaparro J.X. Lu J. Huang H.
AGPA	CV097413	51579577	25208201	Vitis shuttleworthii		Entire tendril leaves bud flowers	At blooming	A high quality EST with at least 100 contiguous bases at Trace Tuner score of 20 or better. Construction by PM Dang, USDA, ARS, U.S. Horticultural Research Lab, Ft.Pierce, FL, USA.	Genes expressed in Vitis shuttleworthii L.	Hunter W.B. Dang P.M. Chaparro J.X. Lu J. Huang H.
AGPA	CV097414	51579578	25208202	Vitis shuttleworthii		Entire tendril leaves bud flowers	At blooming	A high quality EST with at least 100 contiguous bases at Trace Tuner score of 20 or better. Construction by PM Dang, USDA, ARS, U.S. Horticultural Research Lab, Ft.Pierce, FL, USA.	Genes expressed in Vitis shuttleworthii L.	Hunter W.B. Dang P.M. Chaparro J.X. Lu J. Huang H.
AGPA	CV097467	51579631	25208255	Vitis shuttleworthii		Entire tendril leaves bud flowers	At blooming	A high quality EST with at least 100 contiguous bases at Trace Tuner score of 20 or better. Construction by PM Dang, USDA, ARS, U.S. Horticultural Research Lab, Ft.Pierce, FL, USA.	Genes expressed in Vitis shuttleworthii L.	Hunter W.B. Dang P.M. Chaparro J.X. Lu J. Huang H.
AGPA	CV098193	51580357	25208981	Vitis shuttleworthii		Entire tendril leaves bud flowers	At blooming	A high quality EST with at least 100 contiguous bases at Trace Tuner score of 20 or better. Construction by PM Dang, USDA, ARS, U.S. Horticultural Research Lab, Ft.Pierce, FL, USA.	Genes expressed in Vitis shuttleworthii L.	Hunter W.B. Dang P.M. Chaparro J.X. Lu J. Huang H.
AGPA	CV098977	51581141	25209765	Vitis shuttleworthii		Entire tendril leaves bud flowers	At blooming	A high quality EST with at least 100 contiguous bases at Trace Tuner score of 20 or better. Construction by PM Dang, USDA, ARS, U.S. Horticultural Research Lab, Ft.Pierce, FL, USA.	Genes expressed in Vitis shuttleworthii L.	Hunter W.B. Dang P.M. Chaparro J.X. Lu J. Huang H.
AGPA	CV099027	51581191	25209815	Vitis shuttleworthii		Entire tendril leaves bud flowers	At blooming	A high quality EST with at least 100 contiguous bases at Trace Tuner score of 20 or better. Construction by PM Dang, USDA, ARS, U.S. Horticultural Research Lab, Ft.Pierce, FL, USA.	Genes expressed in Vitis shuttleworthii L.	Hunter W.B. Dang P.M. Chaparro J.X. Lu J. Huang H.
AGPA	CV099593	51581757	25210381	Vitis shuttleworthii		Entire tendril leaves bud flowers	At blooming	A high quality EST with at least 100 contiguous bases at Trace Tuner score of 20 or better. Construction by PM Dang, USDA, ARS, U.S. Horticultural Research Lab, Ft.Pierce, FL, USA.	Genes expressed in Vitis shuttleworthii L.	Hunter W.B. Dang P.M. Chaparro J.X. Lu J. Huang H.
AGPA	CV099895	51582059	25210683	Vitis shuttleworthii		Entire tendril leaves bud flowers	At blooming	A high quality EST with at least 100 contiguous bases at Trace Tuner score of 20 or better. Construction by PM Dang, USDA, ARS, U.S. Horticultural Research Lab, Ft.Pierce, FL, USA.	Genes expressed in Vitis shuttleworthii L.	Hunter W.B. Dang P.M. Chaparro J.X. Lu J. Huang H.
AGPA	CV100106	51582270	25210894	Vitis shuttleworthii		Entire tendril leaves bud flowers	At blooming	A high quality EST with at least 100 contiguous bases at Trace Tuner score of 20 or better. Construction by PM Dang, USDA, ARS, U.S. Horticultural Research Lab, Ft.Pierce, FL, USA.	Genes expressed in Vitis shuttleworthii L.	Hunter W.B. Dang P.M. Chaparro J.X. Lu J. Huang H.
AGPA	CV100333	51582497	25211121	Vitis shuttleworthii		Entire tendril leaves bud flowers	At blooming	A high quality EST with at least 100 contiguous bases at Trace Tuner score of 20 or better. Construction by PM Dang, USDA, ARS, U.S. Horticultural Research Lab, Ft.Pierce, FL, USA.	Genes expressed in Vitis shuttleworthii L.	Hunter W.B. Dang P.M. Chaparro J.X. Lu J. Huang H.
AGPA	CV100499	51582663	25211287	Vitis shuttleworthii		Entire tendril leaves bud flowers	At blooming	A high quality EST with at least 100 contiguous bases at Trace Tuner score of 20 or better. Construction by PM Dang, USDA, ARS, U.S. Horticultural Research Lab, Ft.Pierce, FL, USA.	Genes expressed in Vitis shuttleworthii L.	Hunter W.B. Dang P.M. Chaparro J.X. Lu J. Huang H.
AGPA	CV100838	51583002	25211626	Vitis shuttleworthii		Entire tendril leaves bud flowers	At blooming	A high quality EST with at least 100 contiguous bases at Trace Tuner score of 20 or better. Construction by PM Dang, USDA, ARS, U.S. Horticultural Research Lab, Ft.Pierce, FL, USA.	Genes expressed in Vitis shuttleworthii L.	Hunter W.B. Dang P.M. Chaparro J.X. Lu J. Huang H.
AGPA	CV297939	52590729	25724657	Petunia x hybrida		all floral organs		supplier: Petunia x hybrida cv. Mitchell Diploid plants were grown from seeds to a fully flowering stage under standard greenhouse conditions. Flowers at anthesis stage were self-pollinated and entire flowers were collected at 0, 5, 10, 24, 36 and 48 hours after pollination from plants grown in standard greenhouses. Total RNA was extracted from each sample, and 100 micrograms of each sample was c…	Petunia x hybrida EST collection	Shibuya K. Underwood B. Loucas H. Farmerie W. Jones M.
AGPA	CV301358	52597598	25728076	Beta vulgaris	Root	Root	Early Vegetative	cDNA for library construction was synthesized by reverse transcription of mRNA of 3, 4, 5, 6 and 7 weeks after emergence of root. Three week old root enriched transcripts were obtained after subtraction of common transcripts with the 7 week old sample. 7 week old root enriched transcripts were obtained after subtraction of common transcripts with the 3 week old sample. Sequences that hybridized w…	Functional differentiation of the sugar beet root system as	Trebbi D. McGrath J.M.
AGPA	BP529591	52833318	25878106	Nicotiana tabacum				primer: M13 forward; mRNA obtained from lag log and stationary phase cells	A Comprehensive Gene Expression Analysis Toward the	Matsuoka K. Demura T. Galis I. Horiguchi T. Sasaki M.
AGPA	BP533596	52837323	25882111	Nicotiana tabacum				mRNA obtained from hormone treated BY-2 cells	Profiling gene expression in tobacco BY-2 cells under	Galis I. Horiguchi T. Matsuoka K.
AGPA	CO497293	54121784	24429401	Gossypium hirsutum			Secondary wall stage 20 days post anthesis (DPA)	A suppressive subtraction hybridization (SSH) cDNA library was prepared with the PCR-select cDNA subtraction kit (BD Biosciences, ClonTech) using RNA from 20 DPA fiber as the tester and RNA from 6 DPA fiber as the driver	Biotechnological improvement of cotton fibre maturity	Haigler C.H. Zhang D. Wilkerson C.G.
AGPA	CO498201	54122692	24430309	Gossypium hirsutum			Secondary wall stage 20 days post anthesis (DPA)	A suppressive subtraction hybridization (SSH) cDNA library was prepared with the PCR-select cDNA subtraction kit (BD Biosciences, ClonTech) using RNA from 20 DPA fiber as the tester and RNA from 6 DPA fiber as the driver	Biotechnological improvement of cotton fibre maturity	Haigler C.H. Zhang D. Wilkerson C.G.
AGPA	CV545420	54419028	26067161	Brassica rapa subsp. pekinensis			seedling		Expressed Sequence Tags of NaCl treated Chinese cabbage	Kang J.S. Ryu S.H. Yang K.A. Lim C.O.
AGPA	CV545845	54419886	26067586	Brassica rapa subsp. pekinensis			seedling		Expressed Sequence Tags of NaCl treated Chinese cabbage	Kang J.S. Ryu S.H. Yang K.A. Lim C.O.
AGPA	CV546303	54420809	26068044	Brassica rapa subsp. pekinensis			seedling		Expressed Sequence Tags of NaCl treated Chinese cabbage	Kang J.S. Ryu S.H. Yang K.A. Lim C.O.
AGPA	CV650828	54647087	26225222	Brassica rapa subsp. pekinensis					Expressed Sequence Tags of Chinese cabbage Seedlings	Kang J.S. Ryu S.H. Yang K.A. Lim C.O.
AGPA	CV650976	54647235	26225370	Brassica rapa subsp. pekinensis					Expressed Sequence Tags of Chinese cabbage Seedlings	Kang J.S. Ryu S.H. Yang K.A. Lim C.O.
AGPA	CV880698	55855906	26469893	Malus x domestica		Shoot internodes		Total RNA was extracted separately from each stage [dormant shoot internodes, active shoot internodes, actively-growing shoot internodes], using the pine tree method. Poly(A)+mRNA was isolated twice from total RNA from each stage using the Oligotex Direct mRNA kit (Qiagen). mRNA was reverse transcribed into double stranded cDNA using a modified oligo18(dT) primer with an identifying tag sequence …	Apple Functional Genomics grant - NSF 0321702	Korban S. Vodkin L. Liu L. Gasic K. Gonzales O.
AGPA	BP560458	56085952	26520483	Arabidopsis thaliana			rosette plants		Functional annotation of a full-length Arabidopsis cDNA	Seki M. Narusaka M. Kamiya A. Ishida J. Satou M.
AGPA	BP560460	56085954	26520485	Arabidopsis thaliana			rosette plants		Functional annotation of a full-length Arabidopsis cDNA	Seki M. Narusaka M. Kamiya A. Ishida J. Satou M.
AGPA	BP561210	56086297	26520828	Arabidopsis thaliana			plants at various developmental stages from germination to mature seeds	subjected to dehydration (1 2 5 10 24 hr) and cold (1 2, 5, 10, 24 hr) treatments	Functional annotation of a full-length Arabidopsis cDNA	Seki M. Narusaka M. Kamiya A. Ishida J. Satou M.
AGPA	CX025185	56435194	26641318	Malus x domestica		Leaf		Total RNA was extracted from freeze dried leaf tissue Stage II, using the method described by Wang and Vodkin (Plant Molecular Biology Reporter 12:132-145, 1994). Poly(A)+ mRNA was isolated from total RNA using the PolyATtract mRNA Isolation system III (Promega). The library was prepared using the Stratagene pBluescript II XR cDNA library construction kit. Complementary DNA was synthesized from m…	Apple Functional Genomics grant - NSF 0321702	Korban S. Vodkin L. Liu L. Gasic K. Gonzales O.
AGPA	CX054060	56538351	26670193	Zea mays	multiple organs	root	seedling	Seedings of the inbred lines with two leaves were submerged in hypoxia buffer. SSH libraries were constructed with cDNA samples from roots. Both forward and reverse subtractions were performed for each inbred line, and 105 positive clones induced by hypoxia were selected by differential screening.	Functional genomics of maize submergence tolerance and	Tang W.-h. Zhang Z.-x. Zou X.-l. Zheng Y.-l.
AGPA	CX542633	57569658	27164494	Citrus trifoliata		bark (with phloem)	10 - 30 cm shoots	Plants were grown in the greenhouse at University of California, Riverside. The scion was an open-pollinated (very probably selfed) seedling of Poncirus trifoliata cv Pomeroy that was selected as homozygous for the Ctv resistance gene. The rootstock was sweet orange infected with citrus tristeza virus (CTV) isolate T514 over 1 year before sampling (CTV infects sweet orange, but not genotypes carr…	Development of EST Resources and New Genetic Markers for	Roose M.L. Ye X. Federici C.F. Close T.J. Fenton R.D.
AGPA	CX542667	57569692	27164528	Citrus trifoliata		bark (with phloem)	10 - 30 cm shoots	Plants were grown in the greenhouse at University of California, Riverside. The scion was an open-pollinated (very probably selfed) seedling of Poncirus trifoliata cv Pomeroy that was selected as homozygous for the Ctv resistance gene. The rootstock was sweet orange infected with citrus tristeza virus (CTV) isolate T514 over 1 year before sampling (CTV infects sweet orange, but not genotypes carr…	Development of EST Resources and New Genetic Markers for	Roose M.L. Ye X. Federici C.F. Close T.J. Fenton R.D.
AGPA	CX542668	57569693	27164529	Citrus trifoliata		bark (with phloem)	10 - 30 cm shoots	Plants were grown in the greenhouse at University of California, Riverside. The scion was an open-pollinated (very probably selfed) seedling of Poncirus trifoliata cv Pomeroy that was selected as homozygous for the Ctv resistance gene. The rootstock was sweet orange infected with citrus tristeza virus (CTV) isolate T514 over 1 year before sampling (CTV infects sweet orange, but not genotypes carr…	Development of EST Resources and New Genetic Markers for	Roose M.L. Ye X. Federici C.F. Close T.J. Fenton R.D.
AGPA	CX543474	57570499	27165335	Citrus trifoliata		bark (with phloem)	10 - 30 cm shoots	Plants were grown in the greenhouse at University of California, Riverside. The scion was an open-pollinated (very probably selfed) seedling of Poncirus trifoliata cv Pomeroy that was selected as homozygous for the Ctv resistance gene. The rootstock was sweet orange infected with citrus tristeza virus (CTV) isolate T514 over 1 year before sampling (CTV infects sweet orange, but not genotypes carr…	Development of EST Resources and New Genetic Markers for	Roose M.L. Ye X. Federici C.F. Close T.J. Fenton R.D.
AGPA	CX543475	57570500	27165336	Citrus trifoliata		bark (with phloem)	10 - 30 cm shoots	Plants were grown in the greenhouse at University of California, Riverside. The scion was an open-pollinated (very probably selfed) seedling of Poncirus trifoliata cv Pomeroy that was selected as homozygous for the Ctv resistance gene. The rootstock was sweet orange infected with citrus tristeza virus (CTV) isolate T514 over 1 year before sampling (CTV infects sweet orange, but not genotypes carr…	Development of EST Resources and New Genetic Markers for	Roose M.L. Ye X. Federici C.F. Close T.J. Fenton R.D.
AGPA	CX636428	57871257	27258290	Citrus trifoliata		root	seedling	Plant materials were prepared by Federici (Roose lab) with advice from Parker. Seedlings 138 days after sowing were about 20-23 cm in height, bearing 8-12 leaves. On May 26, 2004, plants were washed free of soil with a stream of water, then placed upright with the roots submerged in two tanks of nutrient solution. The solution was sufficient in all major and minor nutrients and buffered with MES …	Development of EST Resources and New Genetic Markers for	Close T.J. Roose M.L. Parker D.R. Federici C.F.
AGPA	CX636429	57871258	27258291	Citrus trifoliata		root	seedling	Plant materials were prepared by Federici (Roose lab) with advice from Parker. Seedlings 138 days after sowing were about 20-23 cm in height, bearing 8-12 leaves. On May 26, 2004, plants were washed free of soil with a stream of water, then placed upright with the roots submerged in two tanks of nutrient solution. The solution was sufficient in all major and minor nutrients and buffered with MES …	Development of EST Resources and New Genetic Markers for	Close T.J. Roose M.L. Parker D.R. Federici C.F.
AGPA	CX637060	57871889	27258922	Citrus trifoliata		root	seedling	Plant materials were prepared by Federici (Roose lab) with advice from Parker. Seedlings 138 days after sowing were about 20-23 cm in height, bearing 8-12 leaves. On May 26, 2004, plants were washed free of soil with a stream of water, then placed upright with the roots submerged in two tanks of nutrient solution. The solution was sufficient in all major and minor nutrients and buffered with MES …	Development of EST Resources and New Genetic Markers for	Close T.J. Roose M.L. Parker D.R. Federici C.F.
AGPA	CX637061	57871890	27258923	Citrus trifoliata		root	seedling	Plant materials were prepared by Federici (Roose lab) with advice from Parker. Seedlings 138 days after sowing were about 20-23 cm in height, bearing 8-12 leaves. On May 26, 2004, plants were washed free of soil with a stream of water, then placed upright with the roots submerged in two tanks of nutrient solution. The solution was sufficient in all major and minor nutrients and buffered with MES …	Development of EST Resources and New Genetic Markers for	Close T.J. Roose M.L. Parker D.R. Federici C.F.
AGPA	CX639759	57874588	27261621	Citrus trifoliata		root	seedling	Plant materials were prepared by Federici (Roose lab) with advice from Parker. Seedlings 138 days after sowing were about 20-23 cm in height, bearing 8-12 leaves. On May 26, 2004, plants were washed free of soil with a stream of water, then placed upright with the roots submerged in two tanks of nutrient solution. The solution was sufficient in all major and minor nutrients and buffered with MES …	Development of EST Resources and New Genetic Markers for	Close T.J. Roose M.L. Parker D.R. Federici C.F.
AGPA	BP782126	58841305	27733073	Arabidopsis thaliana			rosette plants	subjected to cold-treated (1 2 5 10 24 hr)	Large-Scale Analysis of RIKEN Arabidopsis Full-length cDNAs	Seki M. Ishida J. Kamiya A. Satou M. Nakajima M.
AGPA	BP795879	59791313	27838359	Arabidopsis thaliana			rosette plants		Large-Scale Analysis of RIKEN Arabidopsis Full-length cDNAs	Seki M. Ishida J. Kamiya A. Satou M. Nakajima M.
AGPA	BP799645	59835724	27870119	Arabidopsis thaliana		root			Large-Scale Analysis of RIKEN Arabidopsis Full-length cDNAs	Seki M. Ishida J. Kamiya A. Satou M. Nakajima M.
AGPA	BP808900	59844979	27879374	Arabidopsis thaliana				dark-grown	Large-Scale Analysis of RIKEN Arabidopsis Full-length cDNAs	Seki M. Ishida J. Kamiya A. Satou M. Nakajima M.
AGPA	BP808900	59844979	27879374	Arabidopsis thaliana				dark-grown	Large-Scale Analysis of RIKEN Arabidopsis Full-length cDNAs	Seki M. Ishida J. Kamiya A. Satou M. Nakajima M.
AGPA	BP808900	59844979	27879374	Arabidopsis thaliana				dark-grown	Large-Scale Analysis of RIKEN Arabidopsis Full-length cDNAs	Seki M. Ishida J. Kamiya A. Satou M. Nakajima M.
AGPA	BP811990	59848069	27882464	Arabidopsis thaliana		mixture of silique and flower		Subtraction Library	Large-Scale Analysis of RIKEN Arabidopsis Full-length cDNAs	Seki M. Ishida J. Kamiya A. Satou M. Nakajima M.
AGPA	BP812200	59848279	27882674	Arabidopsis thaliana		mixture of silique and flower		Subtraction Library	Large-Scale Analysis of RIKEN Arabidopsis Full-length cDNAs	Seki M. Ishida J. Kamiya A. Satou M. Nakajima M.
AGPA	BP816436	59852523	27886910	Arabidopsis thaliana		mixture of silique and flower		Subtraction Library	Large-Scale Analysis of RIKEN Arabidopsis Full-length cDNAs	Seki M. Ishida J. Kamiya A. Satou M. Nakajima M.
AGPA	BP816436	59852523	27886910	Arabidopsis thaliana		mixture of silique and flower		Subtraction Library	Large-Scale Analysis of RIKEN Arabidopsis Full-length cDNAs	Seki M. Ishida J. Kamiya A. Satou M. Nakajima M.
AGPA	BP816436	59852523	27886910	Arabidopsis thaliana		mixture of silique and flower		Subtraction Library	Large-Scale Analysis of RIKEN Arabidopsis Full-length cDNAs	Seki M. Ishida J. Kamiya A. Satou M. Nakajima M.
AGPA	BP817003	59853090	27887477	Arabidopsis thaliana		mixture of silique and flower		Subtraction Library	Large-Scale Analysis of RIKEN Arabidopsis Full-length cDNAs	Seki M. Ishida J. Kamiya A. Satou M. Nakajima M.
AGPA	BP817003	59853090	27887477	Arabidopsis thaliana		mixture of silique and flower		Subtraction Library	Large-Scale Analysis of RIKEN Arabidopsis Full-length cDNAs	Seki M. Ishida J. Kamiya A. Satou M. Nakajima M.
AGPA	BP817003	59853090	27887477	Arabidopsis thaliana		mixture of silique and flower		Subtraction Library	Large-Scale Analysis of RIKEN Arabidopsis Full-length cDNAs	Seki M. Ishida J. Kamiya A. Satou M. Nakajima M.
AGPA	BP817507	59853607	27887981	Arabidopsis thaliana		mixture of silique and flower		Subtraction Library	Large-Scale Analysis of RIKEN Arabidopsis Full-length cDNAs	Seki M. Ishida J. Kamiya A. Satou M. Nakajima M.
AGPA	BP817507	59853607	27887981	Arabidopsis thaliana		mixture of silique and flower		Subtraction Library	Large-Scale Analysis of RIKEN Arabidopsis Full-length cDNAs	Seki M. Ishida J. Kamiya A. Satou M. Nakajima M.
AGPA	BP817507	59853607	27887981	Arabidopsis thaliana		mixture of silique and flower		Subtraction Library	Large-Scale Analysis of RIKEN Arabidopsis Full-length cDNAs	Seki M. Ishida J. Kamiya A. Satou M. Nakajima M.
AGPA	BP818874	59854974	27889348	Arabidopsis thaliana		mixture of silique and flower		Subtraction Library	Large-Scale Analysis of RIKEN Arabidopsis Full-length cDNAs	Seki M. Ishida J. Kamiya A. Satou M. Nakajima M.
AGPA	BP818911	59855011	27889385	Arabidopsis thaliana		mixture of silique and flower		Subtraction Library	Large-Scale Analysis of RIKEN Arabidopsis Full-length cDNAs	Seki M. Ishida J. Kamiya A. Satou M. Nakajima M.
AGPA	BP818911	59855011	27889385	Arabidopsis thaliana		mixture of silique and flower		Subtraction Library	Large-Scale Analysis of RIKEN Arabidopsis Full-length cDNAs	Seki M. Ishida J. Kamiya A. Satou M. Nakajima M.
AGPA	BP818911	59855011	27889385	Arabidopsis thaliana		mixture of silique and flower		Subtraction Library	Large-Scale Analysis of RIKEN Arabidopsis Full-length cDNAs	Seki M. Ishida J. Kamiya A. Satou M. Nakajima M.
AGPA	BP818951	59855051	27889425	Arabidopsis thaliana		mixture of silique and flower		Subtraction Library	Large-Scale Analysis of RIKEN Arabidopsis Full-length cDNAs	Seki M. Ishida J. Kamiya A. Satou M. Nakajima M.
AGPA	BP818951	59855051	27889425	Arabidopsis thaliana		mixture of silique and flower		Subtraction Library	Large-Scale Analysis of RIKEN Arabidopsis Full-length cDNAs	Seki M. Ishida J. Kamiya A. Satou M. Nakajima M.
AGPA	BP818951	59855051	27889425	Arabidopsis thaliana		mixture of silique and flower		Subtraction Library	Large-Scale Analysis of RIKEN Arabidopsis Full-length cDNAs	Seki M. Ishida J. Kamiya A. Satou M. Nakajima M.
AGPA	BP819621	59855721	27890095	Arabidopsis thaliana		mixture of silique and flower		Subtraction Library	Large-Scale Analysis of RIKEN Arabidopsis Full-length cDNAs	Seki M. Ishida J. Kamiya A. Satou M. Nakajima M.
AGPA	BP819621	59855721	27890095	Arabidopsis thaliana		mixture of silique and flower		Subtraction Library	Large-Scale Analysis of RIKEN Arabidopsis Full-length cDNAs	Seki M. Ishida J. Kamiya A. Satou M. Nakajima M.
AGPA	BP819621	59855721	27890095	Arabidopsis thaliana		mixture of silique and flower		Subtraction Library	Large-Scale Analysis of RIKEN Arabidopsis Full-length cDNAs	Seki M. Ishida J. Kamiya A. Satou M. Nakajima M.
AGPA	BP820014	59856114	27890488	Arabidopsis thaliana		mixture of silique and flower		Subtraction Library	Large-Scale Analysis of RIKEN Arabidopsis Full-length cDNAs	Seki M. Ishida J. Kamiya A. Satou M. Nakajima M.
AGPA	DN145048	59865905	27896260	Panicum virgatum	Internode		flowering tillers	Switchgrass cv. Kanlow plants were grown from seed in a greenhouse in potting soil. Flowering tillers were collected and staged to contain an equal number of internodes, the top three internodes below the peduncle were excised and the sheaths removed. Internodes were flash frozen in liquid nitrogen. The tissue was prepared by Gautam Sarath, USDA, ARS, Wheat Forage and Sorghum Research Unit, U. Ne…	An EST survey of Switchgrass: a C4 perennial grass	Tobias C.M. Twigg P. Hayden D.M. Fladseth M.R.
AGPA	DN145366	59866223	27896578	Panicum virgatum	Internode		flowering tillers	Switchgrass cv. Kanlow plants were grown from seed in a greenhouse in potting soil. Flowering tillers were collected and staged to contain an equal number of internodes, the top three internodes below the peduncle were excised and the sheaths removed. Internodes were flash frozen in liquid nitrogen. The tissue was prepared by Gautam Sarath, USDA, ARS, Wheat Forage and Sorghum Research Unit, U. Ne…	An EST survey of Switchgrass: a C4 perennial grass	Tobias C.M. Twigg P. Hayden D.M. Fladseth M.R.
AGPA	DN149706	59870557	27900912	Panicum virgatum	Callus		Embryogenic and Nonembryogenic	Callus was established from mature caryopsis of Switchgrass cv. Kanlow and flash frozen in liquid nitrogen. The tissue was cultured by Dan Hayden in the laboratory of CM Tobias. Total RNA and poly(A) RNA were prepared, cDNA synthesized, and directionally ligated into pSPORT1 by Paul Twigg, Biology Department, U. Nebraska Kearney, Kearney, NE. Plasmid DNA preparations and DNA sequencing were perfo…	An EST survey of Switchgrass: a C4 perennial grass	Tobias C.M. Twigg P. Hayden D.M. Fladseth M.R.
AGPA	BP822038	59874978	27906410	Arabidopsis thaliana		mixture of silique and flower		Subtraction Library	Large-Scale Analysis of RIKEN Arabidopsis Full-length cDNAs	Seki M. Ishida J. Kamiya A. Satou M. Nakajima M.
AGPA	BP822038	59874978	27906410	Arabidopsis thaliana		mixture of silique and flower		Subtraction Library	Large-Scale Analysis of RIKEN Arabidopsis Full-length cDNAs	Seki M. Ishida J. Kamiya A. Satou M. Nakajima M.
AGPA	BP822038	59874978	27906410	Arabidopsis thaliana		mixture of silique and flower		Subtraction Library	Large-Scale Analysis of RIKEN Arabidopsis Full-length cDNAs	Seki M. Ishida J. Kamiya A. Satou M. Nakajima M.
AGPA	BP822041	59874981	27906413	Arabidopsis thaliana		mixture of silique and flower		Subtraction Library	Large-Scale Analysis of RIKEN Arabidopsis Full-length cDNAs	Seki M. Ishida J. Kamiya A. Satou M. Nakajima M.
AGPA	BP822041	59874981	27906413	Arabidopsis thaliana		mixture of silique and flower		Subtraction Library	Large-Scale Analysis of RIKEN Arabidopsis Full-length cDNAs	Seki M. Ishida J. Kamiya A. Satou M. Nakajima M.
AGPA	BP822041	59874981	27906413	Arabidopsis thaliana		mixture of silique and flower		Subtraction Library	Large-Scale Analysis of RIKEN Arabidopsis Full-length cDNAs	Seki M. Ishida J. Kamiya A. Satou M. Nakajima M.
AGPA	BP829012	59882198	27913384	Arabidopsis thaliana		mixture of silique and flower		Subtraction Library	Large-Scale Analysis of RIKEN Arabidopsis Full-length cDNAs	Seki M. Ishida J. Kamiya A. Satou M. Nakajima M.
AGPA	BP829012	59882198	27913384	Arabidopsis thaliana		mixture of silique and flower		Subtraction Library	Large-Scale Analysis of RIKEN Arabidopsis Full-length cDNAs	Seki M. Ishida J. Kamiya A. Satou M. Nakajima M.
AGPA	BP829012	59882198	27913384	Arabidopsis thaliana		mixture of silique and flower		Subtraction Library	Large-Scale Analysis of RIKEN Arabidopsis Full-length cDNAs	Seki M. Ishida J. Kamiya A. Satou M. Nakajima M.
AGPA	BP829302	59882488	27913674	Arabidopsis thaliana		mixture of silique and flower		Subtraction Library	Large-Scale Analysis of RIKEN Arabidopsis Full-length cDNAs	Seki M. Ishida J. Kamiya A. Satou M. Nakajima M.
AGPA	BP829302	59882488	27913674	Arabidopsis thaliana		mixture of silique and flower		Subtraction Library	Large-Scale Analysis of RIKEN Arabidopsis Full-length cDNAs	Seki M. Ishida J. Kamiya A. Satou M. Nakajima M.
AGPA	BP829302	59882488	27913674	Arabidopsis thaliana		mixture of silique and flower		Subtraction Library	Large-Scale Analysis of RIKEN Arabidopsis Full-length cDNAs	Seki M. Ishida J. Kamiya A. Satou M. Nakajima M.
AGPA	BP829384	59882570	27913756	Arabidopsis thaliana		mixture of silique and flower		Subtraction Library	Large-Scale Analysis of RIKEN Arabidopsis Full-length cDNAs	Seki M. Ishida J. Kamiya A. Satou M. Nakajima M.
AGPA	BP829384	59882570	27913756	Arabidopsis thaliana		mixture of silique and flower		Subtraction Library	Large-Scale Analysis of RIKEN Arabidopsis Full-length cDNAs	Seki M. Ishida J. Kamiya A. Satou M. Nakajima M.
AGPA	BP829384	59882570	27913756	Arabidopsis thaliana		mixture of silique and flower		Subtraction Library	Large-Scale Analysis of RIKEN Arabidopsis Full-length cDNAs	Seki M. Ishida J. Kamiya A. Satou M. Nakajima M.
AGPA	BP833243	59886429	27917615	Arabidopsis thaliana		mixture of silique and flower		Subtraction Library	Large-Scale Analysis of RIKEN Arabidopsis Full-length cDNAs	Seki M. Ishida J. Kamiya A. Satou M. Nakajima M.
AGPA	BP833243	59886429	27917615	Arabidopsis thaliana		mixture of silique and flower		Subtraction Library	Large-Scale Analysis of RIKEN Arabidopsis Full-length cDNAs	Seki M. Ishida J. Kamiya A. Satou M. Nakajima M.
AGPA	BP833243	59886429	27917615	Arabidopsis thaliana		mixture of silique and flower		Subtraction Library	Large-Scale Analysis of RIKEN Arabidopsis Full-length cDNAs	Seki M. Ishida J. Kamiya A. Satou M. Nakajima M.
AGPA	BP834114	59887300	27918486	Arabidopsis thaliana		mixture of silique and flower		Subtraction Library	Large-Scale Analysis of RIKEN Arabidopsis Full-length cDNAs	Seki M. Ishida J. Kamiya A. Satou M. Nakajima M.
AGPA	BP834114	59887300	27918486	Arabidopsis thaliana		mixture of silique and flower		Subtraction Library	Large-Scale Analysis of RIKEN Arabidopsis Full-length cDNAs	Seki M. Ishida J. Kamiya A. Satou M. Nakajima M.
AGPA	BP834114	59887300	27918486	Arabidopsis thaliana		mixture of silique and flower		Subtraction Library	Large-Scale Analysis of RIKEN Arabidopsis Full-length cDNAs	Seki M. Ishida J. Kamiya A. Satou M. Nakajima M.
AGPA	BP835176	59888362	27919548	Arabidopsis thaliana		mixture of silique and flower		Subtraction Library	Large-Scale Analysis of RIKEN Arabidopsis Full-length cDNAs	Seki M. Ishida J. Kamiya A. Satou M. Nakajima M.
AGPA	BP835176	59888362	27919548	Arabidopsis thaliana		mixture of silique and flower		Subtraction Library	Large-Scale Analysis of RIKEN Arabidopsis Full-length cDNAs	Seki M. Ishida J. Kamiya A. Satou M. Nakajima M.
AGPA	BP835176	59888362	27919548	Arabidopsis thaliana		mixture of silique and flower		Subtraction Library	Large-Scale Analysis of RIKEN Arabidopsis Full-length cDNAs	Seki M. Ishida J. Kamiya A. Satou M. Nakajima M.
AGPA	BP835180	59888366	27919552	Arabidopsis thaliana		mixture of silique and flower		Subtraction Library	Large-Scale Analysis of RIKEN Arabidopsis Full-length cDNAs	Seki M. Ishida J. Kamiya A. Satou M. Nakajima M.
AGPA	BP835180	59888366	27919552	Arabidopsis thaliana		mixture of silique and flower		Subtraction Library	Large-Scale Analysis of RIKEN Arabidopsis Full-length cDNAs	Seki M. Ishida J. Kamiya A. Satou M. Nakajima M.
AGPA	BP835180	59888366	27919552	Arabidopsis thaliana		mixture of silique and flower		Subtraction Library	Large-Scale Analysis of RIKEN Arabidopsis Full-length cDNAs	Seki M. Ishida J. Kamiya A. Satou M. Nakajima M.
AGPA	BP835295	59888481	27919667	Arabidopsis thaliana		mixture of silique and flower		Subtraction Library	Large-Scale Analysis of RIKEN Arabidopsis Full-length cDNAs	Seki M. Ishida J. Kamiya A. Satou M. Nakajima M.
AGPA	BP835663	59888849	27920035	Arabidopsis thaliana		mixture of silique and flower		Subtraction Library	Large-Scale Analysis of RIKEN Arabidopsis Full-length cDNAs	Seki M. Ishida J. Kamiya A. Satou M. Nakajima M.
AGPA	BP835663	59888849	27920035	Arabidopsis thaliana		mixture of silique and flower		Subtraction Library	Large-Scale Analysis of RIKEN Arabidopsis Full-length cDNAs	Seki M. Ishida J. Kamiya A. Satou M. Nakajima M.
AGPA	BP835663	59888849	27920035	Arabidopsis thaliana		mixture of silique and flower		Subtraction Library	Large-Scale Analysis of RIKEN Arabidopsis Full-length cDNAs	Seki M. Ishida J. Kamiya A. Satou M. Nakajima M.
AGPA	BP836099	59889285	27920471	Arabidopsis thaliana		mixture of silique and flower		Subtraction Library	Large-Scale Analysis of RIKEN Arabidopsis Full-length cDNAs	Seki M. Ishida J. Kamiya A. Satou M. Nakajima M.
AGPA	BP836099	59889285	27920471	Arabidopsis thaliana		mixture of silique and flower		Subtraction Library	Large-Scale Analysis of RIKEN Arabidopsis Full-length cDNAs	Seki M. Ishida J. Kamiya A. Satou M. Nakajima M.
AGPA	BP836099	59889285	27920471	Arabidopsis thaliana		mixture of silique and flower		Subtraction Library	Large-Scale Analysis of RIKEN Arabidopsis Full-length cDNAs	Seki M. Ishida J. Kamiya A. Satou M. Nakajima M.
AGPA	BP836151	59889337	27920523	Arabidopsis thaliana		mixture of silique and flower		Subtraction Library	Large-Scale Analysis of RIKEN Arabidopsis Full-length cDNAs	Seki M. Ishida J. Kamiya A. Satou M. Nakajima M.
AGPA	BP836151	59889337	27920523	Arabidopsis thaliana		mixture of silique and flower		Subtraction Library	Large-Scale Analysis of RIKEN Arabidopsis Full-length cDNAs	Seki M. Ishida J. Kamiya A. Satou M. Nakajima M.
AGPA	BP836151	59889337	27920523	Arabidopsis thaliana		mixture of silique and flower		Subtraction Library	Large-Scale Analysis of RIKEN Arabidopsis Full-length cDNAs	Seki M. Ishida J. Kamiya A. Satou M. Nakajima M.
AGPA	BP837831	59898802	27922503	Arabidopsis thaliana		mixture of silique and flower		Subtraction Library	Large-Scale Analysis of RIKEN Arabidopsis Full-length cDNAs	Seki M. Ishida J. Kamiya A. Satou M. Nakajima M.
AGPA	BP837831	59898802	27922503	Arabidopsis thaliana		mixture of silique and flower		Subtraction Library	Large-Scale Analysis of RIKEN Arabidopsis Full-length cDNAs	Seki M. Ishida J. Kamiya A. Satou M. Nakajima M.
AGPA	BP837831	59898802	27922503	Arabidopsis thaliana		mixture of silique and flower		Subtraction Library	Large-Scale Analysis of RIKEN Arabidopsis Full-length cDNAs	Seki M. Ishida J. Kamiya A. Satou M. Nakajima M.
AGPA	BP838171	59899142	27922843	Arabidopsis thaliana		mixture of silique and flower		Subtraction Library	Large-Scale Analysis of RIKEN Arabidopsis Full-length cDNAs	Seki M. Ishida J. Kamiya A. Satou M. Nakajima M.
AGPA	BP838171	59899142	27922843	Arabidopsis thaliana		mixture of silique and flower		Subtraction Library	Large-Scale Analysis of RIKEN Arabidopsis Full-length cDNAs	Seki M. Ishida J. Kamiya A. Satou M. Nakajima M.
AGPA	BP838171	59899142	27922843	Arabidopsis thaliana		mixture of silique and flower		Subtraction Library	Large-Scale Analysis of RIKEN Arabidopsis Full-length cDNAs	Seki M. Ishida J. Kamiya A. Satou M. Nakajima M.
AGPA	BP839465	59900436	27924137	Arabidopsis thaliana		mixture of silique and flower		Subtraction Library	Large-Scale Analysis of RIKEN Arabidopsis Full-length cDNAs	Seki M. Ishida J. Kamiya A. Satou M. Nakajima M.
AGPA	BP839465	59900436	27924137	Arabidopsis thaliana		mixture of silique and flower		Subtraction Library	Large-Scale Analysis of RIKEN Arabidopsis Full-length cDNAs	Seki M. Ishida J. Kamiya A. Satou M. Nakajima M.
AGPA	BP839465	59900436	27924137	Arabidopsis thaliana		mixture of silique and flower		Subtraction Library	Large-Scale Analysis of RIKEN Arabidopsis Full-length cDNAs	Seki M. Ishida J. Kamiya A. Satou M. Nakajima M.
AGPA	BP839727	59900698	27924399	Arabidopsis thaliana		mixture of silique and flower		Subtraction Library	Large-Scale Analysis of RIKEN Arabidopsis Full-length cDNAs	Seki M. Ishida J. Kamiya A. Satou M. Nakajima M.
AGPA	BP840433	59901404	27925105	Arabidopsis thaliana		mixture of silique and flower		Subtraction Library	Large-Scale Analysis of RIKEN Arabidopsis Full-length cDNAs	Seki M. Ishida J. Kamiya A. Satou M. Nakajima M.
AGPA	BP840433	59901404	27925105	Arabidopsis thaliana		mixture of silique and flower		Subtraction Library	Large-Scale Analysis of RIKEN Arabidopsis Full-length cDNAs	Seki M. Ishida J. Kamiya A. Satou M. Nakajima M.
AGPA	BP840433	59901404	27925105	Arabidopsis thaliana		mixture of silique and flower		Subtraction Library	Large-Scale Analysis of RIKEN Arabidopsis Full-length cDNAs	Seki M. Ishida J. Kamiya A. Satou M. Nakajima M.
AGPA	BP841219	59902190	27925891	Arabidopsis thaliana		mixture of silique and flower		Subtraction Library	Large-Scale Analysis of RIKEN Arabidopsis Full-length cDNAs	Seki M. Ishida J. Kamiya A. Satou M. Nakajima M.
AGPA	BP852503	59913476	27937175	Arabidopsis thaliana				Subtraction Library. The sequence was obtained from samples subjected to various stress and plant hormones-treated	Large-Scale Analysis of RIKEN Arabidopsis Full-length cDNAs	Seki M. Ishida J. Kamiya A. Satou M. Nakajima M.
AGPA	BP852503	59913476	27937175	Arabidopsis thaliana				Subtraction Library. The sequence was obtained from samples subjected to various stress and plant hormones-treated	Large-Scale Analysis of RIKEN Arabidopsis Full-length cDNAs	Seki M. Ishida J. Kamiya A. Satou M. Nakajima M.
AGPA	BP852503	59913476	27937175	Arabidopsis thaliana				Subtraction Library. The sequence was obtained from samples subjected to various stress and plant hormones-treated	Large-Scale Analysis of RIKEN Arabidopsis Full-length cDNAs	Seki M. Ishida J. Kamiya A. Satou M. Nakajima M.
AGPA	BP854459	59915432	27939131	Arabidopsis thaliana				Subtraction Library. The sequence was obtained from samples subjected to various stress and plant hormones-treated	Large-Scale Analysis of RIKEN Arabidopsis Full-length cDNAs	Seki M. Ishida J. Kamiya A. Satou M. Nakajima M.
AGPA	BP854459	59915432	27939131	Arabidopsis thaliana				Subtraction Library. The sequence was obtained from samples subjected to various stress and plant hormones-treated	Large-Scale Analysis of RIKEN Arabidopsis Full-length cDNAs	Seki M. Ishida J. Kamiya A. Satou M. Nakajima M.
AGPA	BP854459	59915432	27939131	Arabidopsis thaliana				Subtraction Library. The sequence was obtained from samples subjected to various stress and plant hormones-treated	Large-Scale Analysis of RIKEN Arabidopsis Full-length cDNAs	Seki M. Ishida J. Kamiya A. Satou M. Nakajima M.
AGPA	BP863392	59924365	27948064	Arabidopsis thaliana				Subtraction Library. The sequence was obtained from samples subjected to various stress and plant hormones-treated	Large-Scale Analysis of RIKEN Arabidopsis Full-length cDNAs	Seki M. Ishida J. Kamiya A. Satou M. Nakajima M.
AGPA	BP863392	59924365	27948064	Arabidopsis thaliana				Subtraction Library. The sequence was obtained from samples subjected to various stress and plant hormones-treated	Large-Scale Analysis of RIKEN Arabidopsis Full-length cDNAs	Seki M. Ishida J. Kamiya A. Satou M. Nakajima M.
AGPA	BP863392	59924365	27948064	Arabidopsis thaliana				Subtraction Library. The sequence was obtained from samples subjected to various stress and plant hormones-treated	Large-Scale Analysis of RIKEN Arabidopsis Full-length cDNAs	Seki M. Ishida J. Kamiya A. Satou M. Nakajima M.
AGPA	CV538800	62712204	26060548	Phaseolus vulgaris	Pods		Mixed stages young (1.5-5 cm) and mature (15 cm) pods	Total RNA was prepared from young (1.5-5 cm) and mature (15 cm) P. vulgaris pods. Poly (A+) RNA was obtained from total RNA using oligo (dT) cellulose. Poly (A+) RNA from young and mature pods was mixed in a 1:1 ratio prior to reverse transcription. RNA was reverse transcribed and cloned in the Uni-Zap XR vector (Stratagene). Plasmids containing cDNAs were then excised from the Uni-Zap XR vector …	Sequencing and Analysis of Common Bean ESTs. Building a	Ramirez M. Graham M.A. Blanco-Lopez L. Silvente S.
AGPA	DR058514	66982081	29297607	Pinus taeda	Root			The library was prepared from polyA+ RNA from the roots of 1-year-old loblolly pine (Pinus taeda) cuttings that were rooted and then planted in washed sand. The rooted cuttings were maintained for 136 days (July 25 2003 harvest) under ambient conditions in a local greenhouse. They were kept on a weekly regimen of 0.5x nutrient-complete Hoaglands solution and supplemented with additional water suf…	An EST database from nitrogen-deficient loblolly pine (Pinus	Pratt L. Cordonnier-Pratt M.M. Lorenz W.W. Zimmermann C.
AGPA	BJ942148	67569324	29385187	Physcomitrella patens subsp. patens		regenerated protoplasts (chloronemata)	at the first asymmetric cell division of protoplasts	Protonemata were inoculated on BCDATG medium for every ca. 5 days. Protoplasts were isolated from the protonemata, further incubated at 25C under continuous light for 2-3 days. The regenerated cells, which were rich in cells at a stage during the first asymmetric cell division, were collected. Total RNA was extracted for constructing a full-length cDNA library.	Physcomitrella patens EST at a stage of the first asymmetric	Fujita T. Nishiyama T. Shin-i T. Kohara Y. Hasebe M.
AGPA	BJ946074	67573250	29389113	Physcomitrella patens subsp. patens		regenerated protoplasts (chloronemata)	at the first asymmetric cell division of protoplasts	Protonemata were inoculated on BCDATG medium for every ca. 5 days. Protoplasts were isolated from the protonemata, further incubated at 25C under continuous light for 2-3 days. The regenerated cells, which were rich in cells at a stage during the first asymmetric cell division, were collected. Total RNA was extracted for constructing a full-length cDNA library.	Physcomitrella patens EST at a stage of the first asymmetric	Fujita T. Nishiyama T. Shin-i T. Kohara Y. Hasebe M.
AGPA	BJ952817	67692584	29402992	Physcomitrella patens subsp. patens		regenerated protoplasts (chloronemata)	at the first asymmetric cell division of protoplasts	Protonemata were inoculated on BCDATG medium for every ca. 5 days. Protoplasts were isolated from the protonemata, further incubated at 25C under continuous light for 2-3 days. The regenerated cells, which were rich in cells at a stage during the first asymmetric cell division, were collected. Total RNA was extracted for constructing a full-length cDNA library.	Physcomitrella patens EST at a stage of the first asymmetric	Fujita T. Nishiyama T. Shin-i T. Kohara Y. Hasebe M.
AGPA	BJ956867	67696634	29407042	Physcomitrella patens subsp. patens		regenerated protoplasts (chloronemata)	at the first asymmetric cell division of protoplasts	Protonemata were inoculated on BCDATG medium for every ca. 5 days. Protoplasts were isolated from the protonemata, further incubated at 25C under continuous light for 2-3 days. The regenerated cells, which were rich in cells at a stage during the first asymmetric cell division, were collected. Total RNA was extracted for constructing a full-length cDNA library.	Physcomitrella patens EST at a stage of the first asymmetric	Fujita T. Nishiyama T. Shin-i T. Kohara Y. Hasebe M.
AGPA	BJ969645	67719386	29424237	Physcomitrella patens subsp. patens		sporophytes (embryos) with surrounding archegonia	young sporophytes cultivated for 3-4 weeks at 15C under short-day conditions		Physcomitrella patens EST from young sporophytes with	Nishiyama T. Fujita T. Sakakibara K. Shin-i T.
AGPA	BJ977940	67727681	29432532	Physcomitrella patens subsp. patens		sporophytes (embryos) with surrounding archegonia	young sporophytes cultivated for 3-4 weeks at 15C under short-day conditions		Physcomitrella patens EST from young sporophytes with	Nishiyama T. Fujita T. Sakakibara K. Shin-i T.
AGPA	DR165679	68024032	29548733	Pinus taeda	Root			The library was prepared from polyA+ RNA from the roots of 1-year-old loblolly pine (Pinus taeda) cuttings that were rooted and then planted in washed sand. The rooted cuttings were maintained for 139 days (July 28 2003 harvest) under ambient conditions in a local greenhouse. They were kept on a weekly regimen of 0.5x nutrient-complete Hoaglands solution and supplemented with additional water suf…	An EST database from phosphorous-deficient loblolly pine	Pratt L. Cordonnier-Pratt M.M. Lorenz W.W. Zimmermann C.
AGPA	DR176732	68046047	29559780	Gossypium hirsutum		fiber	10 and 20 days post anthesis (dpa)		Isolation by suppression-subtractive hybridization of genes	Liu D. Zhang X. Tu L. Zhu L. Guo X.
AGPA	DR995149	71817758	30538300	Malus x domestica		Leaves challenged with apple scab (Venturia inaequalis)		Total RNA was extracted from freeze dried leaf tissue using the method described by Wang and Vodkin (Plant Molecular Biology Reporter 12:132-145, 1994). Poly(A)+ mRNA was isolated from total RNA using the PolyATtract mRNA Isolation system III (Promega). The library was prepared using the Stratagene pBluescript II XR cDNA library construction kit. Complementary DNA was synthesized from mRNA using …	Apple Functional Genomics grant - NSF 0321702	Korban S. Vodkin L. Liu L. Gasic K. Gonzales O.
AGPA	DT006919	71857864	30557559	Vitis vinifera				A cDNA library from a Cabernet Sauvignon cell suspension culture.	Expressed sequence tags from the grapevine cultivar Cabernet	Iocco P. Hua C. Davies C. Thomas M.R.
AGPA	DT016502	71867447	30567142	Vitis vinifera	Inflorescence including flowers		12 - modified E-L system	A cDNA library from immature inflorescences at stage 12 of the modified E-L system. Tissue collected from field grown plants. A description of the modified E-L system can be found in the paper by B. G. Coombe Adoption of a system for identifying grapevine growth stages (1995) Aust. J. Grape and Wine Res. 1: 104-110.	Expressed sequence tags from the grapevine cultivar Cabernet	Iocco P. Hua C. Davies C. Thomas M.R.
AGPA	DT018342	71869287	30568982	Vitis vinifera	Inflorescence including flowers		12 - modified E-L system	A cDNA library from immature inflorescences at stage 12 of the modified E-L system. Tissue collected from field grown plants. A description of the modified E-L system can be found in the paper by B. G. Coombe Adoption of a system for identifying grapevine growth stages (1995) Aust. J. Grape and Wine Res. 1: 104-110.	Expressed sequence tags from the grapevine cultivar Cabernet	Iocco P. Hua C. Davies C. Thomas M.R.
AGPA	DT021811	71872756	30572451	Vitis vinifera	Inflorescence including flowers		12 - modified E-L system	A cDNA library from immature inflorescences at stage 12 of the modified E-L system. Tissue collected from field grown plants. A description of the modified E-L system can be found in the paper by B. G. Coombe Adoption of a system for identifying grapevine growth stages (1995) Aust. J. Grape and Wine Res. 1: 104-110.	Expressed sequence tags from the grapevine cultivar Cabernet	Iocco P. Hua C. Davies C. Thomas M.R.
AGPA	DT025555	71876500	30576195	Vitis vinifera	Inflorescence including flowers		12 - modified E-L system	A cDNA library from immature inflorescences at stage 12 of the modified E-L system. Tissue collected from field grown plants. A description of the modified E-L system can be found in the paper by B. G. Coombe Adoption of a system for identifying grapevine growth stages (1995) Aust. J. Grape and Wine Res. 1: 104-110.	Expressed sequence tags from the grapevine cultivar Cabernet	Iocco P. Hua C. Davies C. Thomas M.R.
AGPA	DT026285	71877230	30576925	Vitis vinifera	Inflorescence including flowers		12 - modified E-L system	A cDNA library from immature inflorescences at stage 12 of the modified E-L system. Tissue collected from field grown plants. A description of the modified E-L system can be found in the paper by B. G. Coombe Adoption of a system for identifying grapevine growth stages (1995) Aust. J. Grape and Wine Res. 1: 104-110.	Expressed sequence tags from the grapevine cultivar Cabernet	Iocco P. Hua C. Davies C. Thomas M.R.
AGPA	DT046815	72268617	30668590	Gossypium hirsutum	Fiber and Ovule		-3 to 25 days post anthesis		ESTs from developing cotton fiber and embryo (2005)	Gou J.Y. Li C.H. Lin Z.P. Wang L.J. Chen X.Y.
AGPA	DT047080	72269289	30668855	Gossypium hirsutum	Fiber and Ovule		-3 to 25 days post anthesis		ESTs from developing cotton fiber and embryo (2005)	Gou J.Y. Li C.H. Lin Z.P. Wang L.J. Chen X.Y.
AGPA	DT047548	72270224	30669323	Gossypium hirsutum	Fiber and Ovule		-3 to 25 days post anthesis		ESTs from developing cotton fiber and embryo (2005)	Gou J.Y. Li C.H. Lin Z.P. Wang L.J. Chen X.Y.
AGPA	DT047668	72270467	30669443	Gossypium hirsutum	Fiber and Ovule		-3 to 25 days post anthesis		ESTs from developing cotton fiber and embryo (2005)	Gou J.Y. Li C.H. Lin Z.P. Wang L.J. Chen X.Y.
AGPA	DT048247	72271615	30670022	Gossypium hirsutum	Fiber and Ovule		-3 to 25 days post anthesis		ESTs from developing cotton fiber and embryo (2005)	Gou J.Y. Li C.H. Lin Z.P. Wang L.J. Chen X.Y.
AGPA	DT049510	72274146	30671285	Gossypium hirsutum	Fiber and Ovule		-3 to 25 days post anthesis		ESTs from developing cotton fiber and embryo (2005)	Gou J.Y. Li C.H. Lin Z.P. Wang L.J. Chen X.Y.
AGPA	DT050330	72275831	30672105	Gossypium hirsutum	Fiber and Ovule		-3 to 25 days post anthesis		ESTs from developing cotton fiber and embryo (2005)	Gou J.Y. Li C.H. Lin Z.P. Wang L.J. Chen X.Y.
AGPA	DT050609	72276386	30672384	Gossypium hirsutum	Fiber and Ovule		-3 to 25 days post anthesis		ESTs from developing cotton fiber and embryo (2005)	Gou J.Y. Li C.H. Lin Z.P. Wang L.J. Chen X.Y.
AGPA	DT050734	72276636	30672509	Gossypium hirsutum	Fiber and Ovule		-3 to 25 days post anthesis		ESTs from developing cotton fiber and embryo (2005)	Gou J.Y. Li C.H. Lin Z.P. Wang L.J. Chen X.Y.
AGPA	DT051130	72277423	30672905	Gossypium hirsutum	Fiber and Ovule		-3 to 25 days post anthesis		ESTs from developing cotton fiber and embryo (2005)	Gou J.Y. Li C.H. Lin Z.P. Wang L.J. Chen X.Y.
AGPA	DT051371	72278052	30673146	Gossypium hirsutum	Fiber and Ovule		-3 to 25 days post anthesis		ESTs from developing cotton fiber and embryo (2005)	Gou J.Y. Li C.H. Lin Z.P. Wang L.J. Chen X.Y.
AGPA	DT052263	72279897	30674038	Gossypium hirsutum	Fiber and Ovule		-3 to 25 days post anthesis		ESTs from developing cotton fiber and embryo (2005)	Gou J.Y. Li C.H. Lin Z.P. Wang L.J. Chen X.Y.
AGPA	DT053331	72282137	30675106	Gossypium hirsutum	Fiber and Ovule		-3 to 25 days post anthesis		ESTs from developing cotton fiber and embryo (2005)	Gou J.Y. Li C.H. Lin Z.P. Wang L.J. Chen X.Y.
AGPA	DT053551	72282583	30675326	Gossypium hirsutum	Fiber and Ovule		-3 to 25 days post anthesis		ESTs from developing cotton fiber and embryo (2005)	Gou J.Y. Li C.H. Lin Z.P. Wang L.J. Chen X.Y.
AGPA	DT054030	72283525	30675805	Gossypium hirsutum	Fiber and Ovule		-3 to 25 days post anthesis		ESTs from developing cotton fiber and embryo (2005)	Gou J.Y. Li C.H. Lin Z.P. Wang L.J. Chen X.Y.
AGPA	AM061600	75970962	31739605	Brassica oleracea var. alboglabra		etiolated seedling			Analysis of EST libraries of Brassica oleracea prepared from	Barker G.C. Sharp A. Durkin J. Naylor R. Edwards R.
AGPA	AM060614	75974602	31743242	Brassica oleracea var. alboglabra		etiolated seedling			Analysis of EST libraries of Brassica oleracea prepared from	Barker G.C. Sharp A. Durkin J. Naylor R. Edwards R.
AGPA	DV030128	76290560	31972635	Zea mays		mixed (silks husks ears pollen shoot tips leaf root tips, whole seed, embryo)	varies by tissue	Maize Full length cDNA library (3530 library) created by Invitrogen from multiple tissues; Organ: silks, husks, ears, pollen, shoot tips, leaf, root tips, whole seed, embryo. This is a Gateway compatible vector, permitting clone movement to new vector backbones for expression in diverse host cells using recombination rather than restriction enzymes. poly(A)+ mRNA was prepared by Invitrogen, and e…	Maize Full-length cDNA Project.	Collura K. Wissotski M. Campos D. Kudrna D. Golser W.
AGPA	DV030129	76290561	31972636	Zea mays		mixed (silks husks ears pollen shoot tips leaf root tips, whole seed, embryo)	varies by tissue	Maize Full length cDNA library (3530 library) created by Invitrogen from multiple tissues; Organ: silks, husks, ears, pollen, shoot tips, leaf, root tips, whole seed, embryo. This is a Gateway compatible vector, permitting clone movement to new vector backbones for expression in diverse host cells using recombination rather than restriction enzymes. poly(A)+ mRNA was prepared by Invitrogen, and e…	Maize Full-length cDNA Project.	Collura K. Wissotski M. Campos D. Kudrna D. Golser W.
AGPA	DV126386	76833901	32223247	Euphorbia esula				Tissue: Seasonal crown buds from outdoor plants whole plant tissue (leaf, stem, flowers, seeds, shoots, galls, root and crown buds) from outdoor plants, cold acclimated tissues (leaf, stem, and crown buds), crown and root buds from decapitated greenhouse p ants, and seedlings. The library was constructed and normalized as described by Bonaldo, M.F., Lennon, G. and Soares, M.B. (1996), Genome Rese…	Direct submission Anderson J.V. 2005	Anderson J.V. Horvath D.P. Thimmapuram J. Liu L.
AGPA	DV217864	77578184	32381702	Vitis vinifera	Inflorescence including flowers		12 - modified E-L system	A cDNA library from immature inflorescences at stage 12 of the modified E-L system. Tissue collected from field grown plants. A description of the modified E-L system can be found in the paper by B. G. Coombe Adoption of a system for identifying grapevine growth stages (1995) Aust. J. Grape and Wine Res. 1: 104-110.	Expressed sequence tags from the grapevine cultivar Cabernet	Iocco P. Hua C. Davies C. Thomas M.R.
AGPA	DV218918	77580061	32382756	Vitis vinifera	Inflorescence including flowers		12 - modified E-L system	A cDNA library from immature inflorescences at stage 12 of the modified E-L system. Tissue collected from field grown plants. A description of the modified E-L system can be found in the paper by B. G. Coombe Adoption of a system for identifying grapevine growth stages (1995) Aust. J. Grape and Wine Res. 1: 104-110.	Expressed sequence tags from the grapevine cultivar Cabernet	Iocco P. Hua C. Davies C. Thomas M.R.
AGPA	DV218920	77580065	32382758	Vitis vinifera	Inflorescence including flowers		12 - modified E-L system	A cDNA library from immature inflorescences at stage 12 of the modified E-L system. Tissue collected from field grown plants. A description of the modified E-L system can be found in the paper by B. G. Coombe Adoption of a system for identifying grapevine growth stages (1995) Aust. J. Grape and Wine Res. 1: 104-110.	Expressed sequence tags from the grapevine cultivar Cabernet	Iocco P. Hua C. Davies C. Thomas M.R.
AGPA	DV220017	77582121	32383855	Vitis vinifera	Inflorescence including flowers		12 - modified E-L system	A cDNA library from immature inflorescences at stage 12 of the modified E-L system. Tissue collected from field grown plants. A description of the modified E-L system can be found in the paper by B. G. Coombe Adoption of a system for identifying grapevine growth stages (1995) Aust. J. Grape and Wine Res. 1: 104-110.	Expressed sequence tags from the grapevine cultivar Cabernet	Iocco P. Hua C. Davies C. Thomas M.R.
AGPA	DV222900	77587481	32386738	Vitis vinifera	Inflorescence including flowers		12 - modified E-L system	A cDNA library from immature inflorescences at stage 12 of the modified E-L system. Tissue collected from field grown plants. A description of the modified E-L system can be found in the paper by B. G. Coombe Adoption of a system for identifying grapevine growth stages (1995) Aust. J. Grape and Wine Res. 1: 104-110.	Expressed sequence tags from the grapevine cultivar Cabernet	Iocco P. Hua C. Davies C. Thomas M.R.
AGPA	DV705552	82485380	33916868	Coffea canephora		whole cherry	18-22 weeks after pollination early cherry development stage		Coffee and tomato share common gene repertoires as revealed	Lin C. Mueller L.A. McCarthy J. Crouzillat D.
AGPA	CX265774	83817551	26887638	Brassica rapa				Brassica rapa 38RDBRM. Sequences have been trimmed to remove vector and low quality regions using LUCY sequence cleanup software (www.tigr.org).	Gene Expression Patterns during Brassica Zygotic	Xiang D. Venglat P. Keller G. Selvaraj G. Datla R.
AGPA	CX265879	83817656	26887743	Brassica rapa				Brassica rapa 38RDBRM. Sequences have been trimmed to remove vector and low quality regions using LUCY sequence cleanup software (www.tigr.org).	Gene Expression Patterns during Brassica Zygotic	Xiang D. Venglat P. Keller G. Selvaraj G. Datla R.
AGPA	CX269948	83821725	26891812	Brassica rapa				Brassica rapa 39RDBRT. Sequences have been trimmed to remove vector and low quality regions using LUCY sequence cleanup software (www.tigr.org).	Gene Expression Patterns during Brassica Zygotic	Xiang D. Venglat P. Keller G. Selvaraj G. Datla R.
AGPA	CX270404	83822181	26892268	Brassica rapa				Brassica rapa 39RDBRT. Sequences have been trimmed to remove vector and low quality regions using LUCY sequence cleanup software (www.tigr.org).	Gene Expression Patterns during Brassica Zygotic	Xiang D. Venglat P. Keller G. Selvaraj G. Datla R.
AGPA	CX270955	83822732	26892819	Brassica rapa				Brassica rapa 39RDBRT. Sequences have been trimmed to remove vector and low quality regions using LUCY sequence cleanup software (www.tigr.org).	Gene Expression Patterns during Brassica Zygotic	Xiang D. Venglat P. Keller G. Selvaraj G. Datla R.
AGPA	DN757500	84143258	28610083	Gossypium hirsutum	10 week old stems			Stems were harvested from field grown plants	Cotton ESTs from Stems	Taliercio E.
AGPA	DN757520	84143278	28610103	Gossypium hirsutum	10 week old stems			Stems were harvested from field grown plants	Cotton ESTs from Stems	Taliercio E.
AGPA	DN757835	84143593	28610418	Gossypium hirsutum	10 week old stems			Stems were harvested from field grown plants	Cotton ESTs from Stems	Taliercio E.
AGPA	DN757857	84143615	28610440	Gossypium hirsutum	10 week old stems			Stems were harvested from field grown plants	Cotton ESTs from Stems	Taliercio E.
AGPA	DN758864	84144622	28611447	Gossypium hirsutum	10 week old stems			Stems were harvested from field grown plants	Cotton ESTs from Stems	Taliercio E.
AGPA	DN758987	84144745	28611570	Gossypium hirsutum	10 week old stems			Stems were harvested from field grown plants	Cotton ESTs from Stems	Taliercio E.
AGPA	DN761648	84147406	28614231	Gossypium hirsutum	10 week old stems			Stems were harvested from field grown plants	Cotton ESTs from Stems	Taliercio E.
AGPA	DN801648	84152293	28645749	Gossypium hirsutum	15-20 DAA bolls from drought stressed plants			15-20 DAA bolls from drought stressed plants	Cotton ESTs from 15-20 DAA cotton bolls from drought	Allen R. Wang J. Klueva N. Payton P.
AGPA	DN804100	84154745	28648201	Gossypium hirsutum	8-10 DAA cotton bolls from drought stressed plants			8-10 DAA cotton bolls from drought stressed plants	Cotton ESTs from 8-10 DAA cotton bolls from drought stressed	Allen R. Wang J. Klueva N. Payton P.
AGPA	DN804155	84154800	28648256	Gossypium hirsutum	8-10 DAA cotton bolls from drought stressed plants			8-10 DAA cotton bolls from drought stressed plants	Cotton ESTs from 8-10 DAA cotton bolls from drought stressed	Allen R. Wang J. Klueva N. Payton P.
AGPA	DN804706	84155351	28648807	Gossypium hirsutum				8-10 DAA cotton bolls from irrigated plants	Cotton ESTs from 8-10 DAA cotton bolls from irrigated plants	Allen R. Wang J. Klueva N. Payton P.
AGPA	DR453504	84164856	29958901	Gossypium hirsutum		fiber	5-10 day post anthesis		Transcriptome profiling molecular biological and	Shi Y.H. Zhu S.W. Mao X.Z. Feng J.X. Qin Y.M. Zhang L.
AGPA	DR454067	84165419	29959464	Gossypium hirsutum		fiber	5-10 day post anthesis		Transcriptome profiling molecular biological and	Shi Y.H. Zhu S.W. Mao X.Z. Feng J.X. Qin Y.M. Zhang L.
AGPA	DR454836	84166188	29960233	Gossypium hirsutum		fiber	5-10 day post anthesis		Transcriptome profiling molecular biological and	Shi Y.H. Zhu S.W. Mao X.Z. Feng J.X. Qin Y.M. Zhang L.
AGPA	DR454839	84166191	29960236	Gossypium hirsutum		fiber	5-10 day post anthesis		Transcriptome profiling molecular biological and	Shi Y.H. Zhu S.W. Mao X.Z. Feng J.X. Qin Y.M. Zhang L.
AGPA	DR454839	84166191	29960236	Gossypium hirsutum		fiber	5-10 day post anthesis		Transcriptome profiling molecular biological and	Shi Y.H. Zhu S.W. Mao X.Z. Feng J.X. Qin Y.M. Zhang L.
AGPA	DR458093	84169445	29963490	Gossypium hirsutum		fiber	5-10 day post anthesis		Transcriptome profiling molecular biological and	Shi Y.H. Zhu S.W. Mao X.Z. Feng J.X. Qin Y.M. Zhang L.
AGPA	DR244769	85923797	29662823	Arabidopsis thaliana		Mixed floral buds roots (9:1)			Features of Arabidopsis genes and genome discovered using	Alexandrov N.N. Troukhan M.E. Brover V.V. Tatarinova T.
AGPA	DR244769	85923797	29662823	Arabidopsis thaliana		Mixed floral buds roots (9:1)			Features of Arabidopsis genes and genome discovered using	Alexandrov N.N. Troukhan M.E. Brover V.V. Tatarinova T.
AGPA	DR244769	85923797	29662823	Arabidopsis thaliana		Mixed floral buds roots (9:1)			Features of Arabidopsis genes and genome discovered using	Alexandrov N.N. Troukhan M.E. Brover V.V. Tatarinova T.
AGPA	DR249219	85928247	29667273	Arabidopsis thaliana		Mixed floral buds roots (9:1)			Features of Arabidopsis genes and genome discovered using	Alexandrov N.N. Troukhan M.E. Brover V.V. Tatarinova T.
AGPA	DR355454	86059697	29781984	Arabidopsis thaliana		Mixed floral buds roots (9:1)			Features of Arabidopsis genes and genome discovered using	Alexandrov N.N. Troukhan M.E. Brover V.V. Tatarinova T.
AGPA	DR355454	86059697	29781984	Arabidopsis thaliana		Mixed floral buds roots (9:1)			Features of Arabidopsis genes and genome discovered using	Alexandrov N.N. Troukhan M.E. Brover V.V. Tatarinova T.
AGPA	DR355454	86059697	29781984	Arabidopsis thaliana		Mixed floral buds roots (9:1)			Features of Arabidopsis genes and genome discovered using	Alexandrov N.N. Troukhan M.E. Brover V.V. Tatarinova T.
AGPA	DR355455	86059698	29781985	Arabidopsis thaliana		Flower leaf and root			Features of Arabidopsis genes and genome discovered using	Alexandrov N.N. Troukhan M.E. Brover V.V. Tatarinova T.
AGPA	DR355457	86059700	29781987	Arabidopsis thaliana		Flower leaf and root			Features of Arabidopsis genes and genome discovered using	Alexandrov N.N. Troukhan M.E. Brover V.V. Tatarinova T.
AGPA	DR355458	86059701	29781988	Arabidopsis thaliana		Flower leaf and root			Features of Arabidopsis genes and genome discovered using	Alexandrov N.N. Troukhan M.E. Brover V.V. Tatarinova T.
AGPA	DR355460	86059703	29781990	Arabidopsis thaliana		Mixed floral buds roots (9:1)			Features of Arabidopsis genes and genome discovered using	Alexandrov N.N. Troukhan M.E. Brover V.V. Tatarinova T.
AGPA	DR355460	86059703	29781990	Arabidopsis thaliana		Mixed floral buds roots (9:1)			Features of Arabidopsis genes and genome discovered using	Alexandrov N.N. Troukhan M.E. Brover V.V. Tatarinova T.
AGPA	DR355460	86059703	29781990	Arabidopsis thaliana		Mixed floral buds roots (9:1)			Features of Arabidopsis genes and genome discovered using	Alexandrov N.N. Troukhan M.E. Brover V.V. Tatarinova T.
AGPA	DR355461	86059704	29781991	Arabidopsis thaliana		Flower leaf and root			Features of Arabidopsis genes and genome discovered using	Alexandrov N.N. Troukhan M.E. Brover V.V. Tatarinova T.
AGPA	DR355461	86059704	29781991	Arabidopsis thaliana		Flower leaf and root			Features of Arabidopsis genes and genome discovered using	Alexandrov N.N. Troukhan M.E. Brover V.V. Tatarinova T.
AGPA	DR355461	86059704	29781991	Arabidopsis thaliana		Flower leaf and root			Features of Arabidopsis genes and genome discovered using	Alexandrov N.N. Troukhan M.E. Brover V.V. Tatarinova T.
AGPA	DR355462	86059705	29781992	Arabidopsis thaliana		Flower leaf and root			Features of Arabidopsis genes and genome discovered using	Alexandrov N.N. Troukhan M.E. Brover V.V. Tatarinova T.
AGPA	DR355463	86059706	29781993	Arabidopsis thaliana		Flower leaf and root			Features of Arabidopsis genes and genome discovered using	Alexandrov N.N. Troukhan M.E. Brover V.V. Tatarinova T.
AGPA	DR355464	86059707	29781994	Arabidopsis thaliana		Flower leaf and root			Features of Arabidopsis genes and genome discovered using	Alexandrov N.N. Troukhan M.E. Brover V.V. Tatarinova T.
AGPA	DR355465	86059708	29781995	Arabidopsis thaliana		Flower leaf and root			Features of Arabidopsis genes and genome discovered using	Alexandrov N.N. Troukhan M.E. Brover V.V. Tatarinova T.
AGPA	DR355465	86059708	29781995	Arabidopsis thaliana		Flower leaf and root			Features of Arabidopsis genes and genome discovered using	Alexandrov N.N. Troukhan M.E. Brover V.V. Tatarinova T.
AGPA	DR355465	86059708	29781995	Arabidopsis thaliana		Flower leaf and root			Features of Arabidopsis genes and genome discovered using	Alexandrov N.N. Troukhan M.E. Brover V.V. Tatarinova T.
AGPA	DR355466	86059709	29781996	Arabidopsis thaliana		Flower leaf and root			Features of Arabidopsis genes and genome discovered using	Alexandrov N.N. Troukhan M.E. Brover V.V. Tatarinova T.
AGPA	DR355467	86059710	29781997	Arabidopsis thaliana		Flower leaf and root			Features of Arabidopsis genes and genome discovered using	Alexandrov N.N. Troukhan M.E. Brover V.V. Tatarinova T.
AGPA	DR355468	86059711	29781998	Arabidopsis thaliana		Flower leaf and root			Features of Arabidopsis genes and genome discovered using	Alexandrov N.N. Troukhan M.E. Brover V.V. Tatarinova T.
AGPA	DR355469	86059712	29781999	Arabidopsis thaliana		Flower leaf and root			Features of Arabidopsis genes and genome discovered using	Alexandrov N.N. Troukhan M.E. Brover V.V. Tatarinova T.
AGPA	DR355469	86059712	29781999	Arabidopsis thaliana		Flower leaf and root			Features of Arabidopsis genes and genome discovered using	Alexandrov N.N. Troukhan M.E. Brover V.V. Tatarinova T.
AGPA	DR355469	86059712	29781999	Arabidopsis thaliana		Flower leaf and root			Features of Arabidopsis genes and genome discovered using	Alexandrov N.N. Troukhan M.E. Brover V.V. Tatarinova T.
AGPA	DR355470	86059713	29782000	Arabidopsis thaliana		Flower leaf and root			Features of Arabidopsis genes and genome discovered using	Alexandrov N.N. Troukhan M.E. Brover V.V. Tatarinova T.
AGPA	DR355470	86059713	29782000	Arabidopsis thaliana		Flower leaf and root			Features of Arabidopsis genes and genome discovered using	Alexandrov N.N. Troukhan M.E. Brover V.V. Tatarinova T.
AGPA	DR355470	86059713	29782000	Arabidopsis thaliana		Flower leaf and root			Features of Arabidopsis genes and genome discovered using	Alexandrov N.N. Troukhan M.E. Brover V.V. Tatarinova T.
AGPA	DR355471	86059714	29782001	Arabidopsis thaliana		Flower leaf and root			Features of Arabidopsis genes and genome discovered using	Alexandrov N.N. Troukhan M.E. Brover V.V. Tatarinova T.
AGPA	DR355471	86059714	29782001	Arabidopsis thaliana		Flower leaf and root			Features of Arabidopsis genes and genome discovered using	Alexandrov N.N. Troukhan M.E. Brover V.V. Tatarinova T.
AGPA	DR355471	86059714	29782001	Arabidopsis thaliana		Flower leaf and root			Features of Arabidopsis genes and genome discovered using	Alexandrov N.N. Troukhan M.E. Brover V.V. Tatarinova T.
AGPA	DR355472	86059715	29782002	Arabidopsis thaliana		Flower leaf and root			Features of Arabidopsis genes and genome discovered using	Alexandrov N.N. Troukhan M.E. Brover V.V. Tatarinova T.
AGPA	DR355472	86059715	29782002	Arabidopsis thaliana		Flower leaf and root			Features of Arabidopsis genes and genome discovered using	Alexandrov N.N. Troukhan M.E. Brover V.V. Tatarinova T.
AGPA	DR355472	86059715	29782002	Arabidopsis thaliana		Flower leaf and root			Features of Arabidopsis genes and genome discovered using	Alexandrov N.N. Troukhan M.E. Brover V.V. Tatarinova T.
AGPA	DR378609	86082850	29805137	Arabidopsis thaliana		Mixed floral buds roots (9:1)			Features of Arabidopsis genes and genome discovered using	Alexandrov N.N. Troukhan M.E. Brover V.V. Tatarinova T.
AGPA	DR378609	86082850	29805137	Arabidopsis thaliana		Mixed floral buds roots (9:1)			Features of Arabidopsis genes and genome discovered using	Alexandrov N.N. Troukhan M.E. Brover V.V. Tatarinova T.
AGPA	DR378609	86082850	29805137	Arabidopsis thaliana		Mixed floral buds roots (9:1)			Features of Arabidopsis genes and genome discovered using	Alexandrov N.N. Troukhan M.E. Brover V.V. Tatarinova T.
AGPA	DR379316	86083557	29805844	Arabidopsis thaliana		Mixed floral buds roots (9:1)			Features of Arabidopsis genes and genome discovered using	Alexandrov N.N. Troukhan M.E. Brover V.V. Tatarinova T.
AGPA	DR383574	86087815	29810102	Arabidopsis thaliana		Flower leaf and root			Features of Arabidopsis genes and genome discovered using	Alexandrov N.N. Troukhan M.E. Brover V.V. Tatarinova T.
AGPA	BB903953	86092744	35654875	Trifolium pratense			three week-old plant		Comprehensive structural analysis of the genome of red	Sato S. Isobe S. Asamizu E. Ohmido N. Kataoka R.
AGPA	BB907408	86096199	35658330	Trifolium pratense			three week-old plant		Comprehensive structural analysis of the genome of red	Sato S. Isobe S. Asamizu E. Ohmido N. Kataoka R.
AGPA	BB912060	86100851	35662982	Trifolium pratense			three week-old plant		Comprehensive structural analysis of the genome of red	Sato S. Isobe S. Asamizu E. Ohmido N. Kataoka R.
AGPA	BB914770	86103561	35665692	Trifolium pratense			three week-old plant		Comprehensive structural analysis of the genome of red	Sato S. Isobe S. Asamizu E. Ohmido N. Kataoka R.
AGPA	BB918674	86107465	35669596	Trifolium pratense		leaf			Comprehensive structural analysis of the genome of red	Sato S. Isobe S. Asamizu E. Ohmido N. Kataoka R.
AGPA	BB929040	86117831	35679962	Trifolium pratense			three week-old plant	variety: Hokuseki	Comprehensive structural analysis of the genome of red	Sato S. Isobe S. Asamizu E. Ohmido N. Kataoka R.
AGPA	BB930097	86118888	35681019	Trifolium pratense			three week-old plant	variety: Hokuseki	Comprehensive structural analysis of the genome of red	Sato S. Isobe S. Asamizu E. Ohmido N. Kataoka R.
AGPA	BB931165	86119956	35682087	Trifolium pratense			three week-old plant	variety: Hokuseki	Comprehensive structural analysis of the genome of red	Sato S. Isobe S. Asamizu E. Ohmido N. Kataoka R.
AGPA	BB931215	86120006	35682137	Trifolium pratense			three week-old plant	variety: Hokuseki	Comprehensive structural analysis of the genome of red	Sato S. Isobe S. Asamizu E. Ohmido N. Kataoka R.
AGPA	BB931399	86120190	35682321	Trifolium pratense			three week-old plant	variety: Hokuseki	Comprehensive structural analysis of the genome of red	Sato S. Isobe S. Asamizu E. Ohmido N. Kataoka R.
AGPA	BB931641	86120432	35682563	Trifolium pratense			three week-old plant	variety: Hokuseki	Comprehensive structural analysis of the genome of red	Sato S. Isobe S. Asamizu E. Ohmido N. Kataoka R.
AGPA	BB931648	86120439	35682570	Trifolium pratense			three week-old plant	variety: Hokuseki	Comprehensive structural analysis of the genome of red	Sato S. Isobe S. Asamizu E. Ohmido N. Kataoka R.
AGPA	BB931766	86120557	35682688	Trifolium pratense			three week-old plant	variety: Hokuseki	Comprehensive structural analysis of the genome of red	Sato S. Isobe S. Asamizu E. Ohmido N. Kataoka R.
AGPA	BB931804	86120595	35682726	Trifolium pratense			three week-old plant	variety: Hokuseki	Comprehensive structural analysis of the genome of red	Sato S. Isobe S. Asamizu E. Ohmido N. Kataoka R.
AGPA	BB931937	86120728	35682859	Trifolium pratense			three week-old plant	variety: Hokuseki	Comprehensive structural analysis of the genome of red	Sato S. Isobe S. Asamizu E. Ohmido N. Kataoka R.
AGPA	BB932163	86120954	35683085	Trifolium pratense			three week-old plant	variety: Hokuseki	Comprehensive structural analysis of the genome of red	Sato S. Isobe S. Asamizu E. Ohmido N. Kataoka R.
AGPA	BB932577	86121368	35683499	Trifolium pratense			three week-old plant	variety: Hokuseki	Comprehensive structural analysis of the genome of red	Sato S. Isobe S. Asamizu E. Ohmido N. Kataoka R.
AGPA	BB932663	86121454	35683585	Trifolium pratense			three week-old plant	variety: Hokuseki	Comprehensive structural analysis of the genome of red	Sato S. Isobe S. Asamizu E. Ohmido N. Kataoka R.
AGPA	BB932805	86121596	35683727	Trifolium pratense			three week-old plant	variety: Hokuseki	Comprehensive structural analysis of the genome of red	Sato S. Isobe S. Asamizu E. Ohmido N. Kataoka R.
AGPA	BB933030	86121821	35683952	Trifolium pratense			three week-old plant	variety: Hokuseki	Comprehensive structural analysis of the genome of red	Sato S. Isobe S. Asamizu E. Ohmido N. Kataoka R.
AGPA	BB933101	86121892	35684023	Trifolium pratense			three week-old plant	variety: Hokuseki	Comprehensive structural analysis of the genome of red	Sato S. Isobe S. Asamizu E. Ohmido N. Kataoka R.
AGPA	BB933106	86121897	35684028	Trifolium pratense			three week-old plant	variety: Hokuseki	Comprehensive structural analysis of the genome of red	Sato S. Isobe S. Asamizu E. Ohmido N. Kataoka R.
AGPA	BB933154	86121945	35684076	Trifolium pratense			three week-old plant	variety: Hokuseki	Comprehensive structural analysis of the genome of red	Sato S. Isobe S. Asamizu E. Ohmido N. Kataoka R.
AGPA	BB933225	86122016	35684147	Trifolium pratense			three week-old plant	variety: Hokuseki	Comprehensive structural analysis of the genome of red	Sato S. Isobe S. Asamizu E. Ohmido N. Kataoka R.
AGPA	BB933525	86122316	35684447	Trifolium pratense			three week-old plant	variety: Hokuseki	Comprehensive structural analysis of the genome of red	Sato S. Isobe S. Asamizu E. Ohmido N. Kataoka R.
AGPA	BB933548	86122339	35684470	Trifolium pratense			three week-old plant	variety: Hokuseki	Comprehensive structural analysis of the genome of red	Sato S. Isobe S. Asamizu E. Ohmido N. Kataoka R.
AGPA	BB933615	86122406	35684537	Trifolium pratense			three week-old plant	variety: Hokuseki	Comprehensive structural analysis of the genome of red	Sato S. Isobe S. Asamizu E. Ohmido N. Kataoka R.
AGPA	BB933753	86122544	35684675	Trifolium pratense			three week-old plant	variety: Hokuseki	Comprehensive structural analysis of the genome of red	Sato S. Isobe S. Asamizu E. Ohmido N. Kataoka R.
AGPA	BB933802	86122593	35684724	Trifolium pratense			three week-old plant	variety: Hokuseki	Comprehensive structural analysis of the genome of red	Sato S. Isobe S. Asamizu E. Ohmido N. Kataoka R.
AGPA	BB934248	86123039	35685170	Trifolium pratense			three week-old plant	variety: Hokuseki	Comprehensive structural analysis of the genome of red	Sato S. Isobe S. Asamizu E. Ohmido N. Kataoka R.
AGPA	BB934289	86123080	35685211	Trifolium pratense			three week-old plant	variety: Hokuseki	Comprehensive structural analysis of the genome of red	Sato S. Isobe S. Asamizu E. Ohmido N. Kataoka R.
AGPA	BB934535	86123326	35685457	Trifolium pratense			three week-old plant	variety: Hokuseki	Comprehensive structural analysis of the genome of red	Sato S. Isobe S. Asamizu E. Ohmido N. Kataoka R.
AGPA	BB934662	86123453	35685584	Trifolium pratense			three week-old plant	variety: Hokuseki	Comprehensive structural analysis of the genome of red	Sato S. Isobe S. Asamizu E. Ohmido N. Kataoka R.
AGPA	BB934729	86123520	35685651	Trifolium pratense			three week-old plant	variety: Hokuseki	Comprehensive structural analysis of the genome of red	Sato S. Isobe S. Asamizu E. Ohmido N. Kataoka R.
AGPA	BB934933	86123724	35685855	Trifolium pratense			three week-old plant	variety: Hokuseki	Comprehensive structural analysis of the genome of red	Sato S. Isobe S. Asamizu E. Ohmido N. Kataoka R.
AGPA	BB935103	86123894	35686025	Trifolium pratense			three week-old plant	variety: Hokuseki	Comprehensive structural analysis of the genome of red	Sato S. Isobe S. Asamizu E. Ohmido N. Kataoka R.
AGPA	BB935125	86123916	35686047	Trifolium pratense			three week-old plant	variety: Hokuseki	Comprehensive structural analysis of the genome of red	Sato S. Isobe S. Asamizu E. Ohmido N. Kataoka R.
AGPA	BB935397	86124188	35686319	Trifolium pratense			three week-old plant	variety: Hokuseki	Comprehensive structural analysis of the genome of red	Sato S. Isobe S. Asamizu E. Ohmido N. Kataoka R.
AGPA	BB935716	86124507	35686638	Trifolium pratense			three week-old plant	variety: Hokuseki	Comprehensive structural analysis of the genome of red	Sato S. Isobe S. Asamizu E. Ohmido N. Kataoka R.
AGPA	BB935904	86124695	35686826	Trifolium pratense			three week-old plant	variety: Hokuseki	Comprehensive structural analysis of the genome of red	Sato S. Isobe S. Asamizu E. Ohmido N. Kataoka R.
AGPA	BB936014	86124805	35686936	Trifolium pratense			three week-old plant	variety: Hokuseki	Comprehensive structural analysis of the genome of red	Sato S. Isobe S. Asamizu E. Ohmido N. Kataoka R.
AGPA	BB936164	86124955	35687086	Trifolium pratense			three week-old plant	variety: Hokuseki	Comprehensive structural analysis of the genome of red	Sato S. Isobe S. Asamizu E. Ohmido N. Kataoka R.
AGPA	BB936337	86125128	35687259	Trifolium pratense			three week-old plant	variety: Hokuseki	Comprehensive structural analysis of the genome of red	Sato S. Isobe S. Asamizu E. Ohmido N. Kataoka R.
AGPA	BB936341	86125132	35687263	Trifolium pratense			three week-old plant	variety: Hokuseki	Comprehensive structural analysis of the genome of red	Sato S. Isobe S. Asamizu E. Ohmido N. Kataoka R.
AGPA	BB936495	86125286	35687417	Trifolium pratense			three week-old plant	variety: Hokuseki	Comprehensive structural analysis of the genome of red	Sato S. Isobe S. Asamizu E. Ohmido N. Kataoka R.
AGPA	BB936577	86125368	35687499	Trifolium pratense			three week-old plant	variety: Hokuseki	Comprehensive structural analysis of the genome of red	Sato S. Isobe S. Asamizu E. Ohmido N. Kataoka R.
AGPA	BB936656	86125447	35687578	Trifolium pratense			three week-old plant	variety: Hokuseki	Comprehensive structural analysis of the genome of red	Sato S. Isobe S. Asamizu E. Ohmido N. Kataoka R.
AGPA	BB936717	86125508	35687639	Trifolium pratense			three week-old plant	variety: Hokuseki	Comprehensive structural analysis of the genome of red	Sato S. Isobe S. Asamizu E. Ohmido N. Kataoka R.
AGPA	BB936727	86125518	35687649	Trifolium pratense			three week-old plant	variety: Hokuseki	Comprehensive structural analysis of the genome of red	Sato S. Isobe S. Asamizu E. Ohmido N. Kataoka R.
AGPA	BB936755	86125546	35687677	Trifolium pratense			three week-old plant	variety: Hokuseki	Comprehensive structural analysis of the genome of red	Sato S. Isobe S. Asamizu E. Ohmido N. Kataoka R.
AGPA	BB936761	86125552	35687683	Trifolium pratense			three week-old plant	variety: Hokuseki	Comprehensive structural analysis of the genome of red	Sato S. Isobe S. Asamizu E. Ohmido N. Kataoka R.
AGPA	BB936954	86125745	35687876	Trifolium pratense			three week-old plant	variety: Hokuseki	Comprehensive structural analysis of the genome of red	Sato S. Isobe S. Asamizu E. Ohmido N. Kataoka R.
AGPA	BB936962	86125753	35687884	Trifolium pratense			three week-old plant	variety: Hokuseki	Comprehensive structural analysis of the genome of red	Sato S. Isobe S. Asamizu E. Ohmido N. Kataoka R.
AGPA	BB937286	86126077	35688208	Trifolium pratense			three week-old plant	variety: Hokuseki	Comprehensive structural analysis of the genome of red	Sato S. Isobe S. Asamizu E. Ohmido N. Kataoka R.
AGPA	BB937318	86126109	35688240	Trifolium pratense			three week-old plant	variety: Hokuseki	Comprehensive structural analysis of the genome of red	Sato S. Isobe S. Asamizu E. Ohmido N. Kataoka R.
AGPA	BB937414	86126205	35688336	Trifolium pratense			three week-old plant	variety: Hokuseki	Comprehensive structural analysis of the genome of red	Sato S. Isobe S. Asamizu E. Ohmido N. Kataoka R.
AGPA	BB937624	86126415	35688546	Trifolium pratense			three week-old plant	variety: Hokuseki	Comprehensive structural analysis of the genome of red	Sato S. Isobe S. Asamizu E. Ohmido N. Kataoka R.
AGPA	BB937729	86126520	35688651	Trifolium pratense			three week-old plant	variety: Hokuseki	Comprehensive structural analysis of the genome of red	Sato S. Isobe S. Asamizu E. Ohmido N. Kataoka R.
AGPA	BB937824	86126615	35688746	Trifolium pratense			three week-old plant	variety: Hokuseki	Comprehensive structural analysis of the genome of red	Sato S. Isobe S. Asamizu E. Ohmido N. Kataoka R.
AGPA	BB938500	86127291	35689422	Trifolium pratense			three week-old plant	variety: Hokuseki	Comprehensive structural analysis of the genome of red	Sato S. Isobe S. Asamizu E. Ohmido N. Kataoka R.
AGPA	BB939124	86127915	35690046	Trifolium pratense			three week-old plant	variety: Hokuseki	Comprehensive structural analysis of the genome of red	Sato S. Isobe S. Asamizu E. Ohmido N. Kataoka R.
AGPA	BB939226	86128017	35690148	Trifolium pratense			three week-old plant	variety: Hokuseki	Comprehensive structural analysis of the genome of red	Sato S. Isobe S. Asamizu E. Ohmido N. Kataoka R.
AGPA	DY350964	87084177	36256612	Zingiber officinale		rhizome		Greenhouse soil grown	Comparative Analysis of Expressed Sequence Tags from	Ma X.Q. Koo H.J. Haller K.P. Soderlund C.A. Gang D.R.
AGPA	DY351250	87084463	36256898	Zingiber officinale		rhizome		Greenhouse soil grown	Comparative Analysis of Expressed Sequence Tags from	Ma X.Q. Koo H.J. Haller K.P. Soderlund C.A. Gang D.R.
AGPA	DY354135	87087348	36259783	Zingiber officinale		rhizome		Greenhouse soil grown	Comparative Analysis of Expressed Sequence Tags from	Ma X.Q. Koo H.J. Haller K.P. Soderlund C.A. Gang D.R.
AGPA	DY355126	87088339	36260774	Zingiber officinale		rhizome		Greenhouse soil grown	Comparative Analysis of Expressed Sequence Tags from	Ma X.Q. Koo H.J. Haller K.P. Soderlund C.A. Gang D.R.
AGPA	DY355127	87088340	36260775	Zingiber officinale		rhizome		Greenhouse soil grown	Comparative Analysis of Expressed Sequence Tags from	Ma X.Q. Koo H.J. Haller K.P. Soderlund C.A. Gang D.R.
AGPA	DY355468	87088681	36261116	Zingiber officinale		rhizome		Greenhouse soil grown	Comparative Analysis of Expressed Sequence Tags from	Ma X.Q. Koo H.J. Haller K.P. Soderlund C.A. Gang D.R.
AGPA	DY356171	87089384	36261819	Zingiber officinale		rhizome		Greenhouse soil grown	Comparative Analysis of Expressed Sequence Tags from	Ma X.Q. Koo H.J. Haller K.P. Soderlund C.A. Gang D.R.
AGPA	DY356959	87090172	36262607	Zingiber officinale		rhizome		Greenhouse soil grown	Comparative Analysis of Expressed Sequence Tags from	Ma X.Q. Koo H.J. Haller K.P. Soderlund C.A. Gang D.R.
AGPA	DY358383	87091596	36264031	Zingiber officinale		rhizome		Greenhouse soil grown	Comparative Analysis of Expressed Sequence Tags from	Ma X.Q. Koo H.J. Haller K.P. Soderlund C.A. Gang D.R.
AGPA	DY358384	87091597	36264032	Zingiber officinale		rhizome		Greenhouse soil grown	Comparative Analysis of Expressed Sequence Tags from	Ma X.Q. Koo H.J. Haller K.P. Soderlund C.A. Gang D.R.
AGPA	DY361659	87094875	36267307	Zingiber officinale		rhizome		Greenhouse soil grown	Comparative Analysis of Expressed Sequence Tags from	Ma X.Q. Koo H.J. Haller K.P. Soderlund C.A. Gang D.R.
AGPA	DY362697	87095913	36268345	Zingiber officinale		rhizome		Greenhouse soil grown	Comparative Analysis of Expressed Sequence Tags from	Ma X.Q. Koo H.J. Haller K.P. Soderlund C.A. Gang D.R.
AGPA	DY362698	87095914	36268346	Zingiber officinale		rhizome		Greenhouse soil grown	Comparative Analysis of Expressed Sequence Tags from	Ma X.Q. Koo H.J. Haller K.P. Soderlund C.A. Gang D.R.
AGPA	DY366909	87100125	36272557	Zingiber officinale		root		Greenhouse soil grown	Comparative Analysis of Expressed Sequence Tags from	Ma X.Q. Koo H.J. Haller K.P. Soderlund C.A. Gang D.R.
AGPA	DY366910	87100126	36272558	Zingiber officinale		root		Greenhouse soil grown	Comparative Analysis of Expressed Sequence Tags from	Ma X.Q. Koo H.J. Haller K.P. Soderlund C.A. Gang D.R.
AGPA	DY369438	87102654	36275086	Zingiber officinale		root		Greenhouse soil grown	Comparative Analysis of Expressed Sequence Tags from	Ma X.Q. Koo H.J. Haller K.P. Soderlund C.A. Gang D.R.
AGPA	DY373242	87106458	36278890	Zingiber officinale		root		Greenhouse soil grown	Comparative Analysis of Expressed Sequence Tags from	Ma X.Q. Koo H.J. Haller K.P. Soderlund C.A. Gang D.R.
AGPA	DY373363	87106579	36279011	Zingiber officinale		root		Greenhouse soil grown	Comparative Analysis of Expressed Sequence Tags from	Ma X.Q. Koo H.J. Haller K.P. Soderlund C.A. Gang D.R.
AGPA	DY373437	87106653	36279085	Zingiber officinale		root		Greenhouse soil grown	Comparative Analysis of Expressed Sequence Tags from	Ma X.Q. Koo H.J. Haller K.P. Soderlund C.A. Gang D.R.
AGPA	DY374805	87108021	36280453	Zingiber officinale		root		Greenhouse soil grown	Comparative Analysis of Expressed Sequence Tags from	Ma X.Q. Koo H.J. Haller K.P. Soderlund C.A. Gang D.R.
AGPA	DY375186	87108402	36280834	Zingiber officinale		root		Greenhouse soil grown	Comparative Analysis of Expressed Sequence Tags from	Ma X.Q. Koo H.J. Haller K.P. Soderlund C.A. Gang D.R.
AGPA	DY660549	89504753	37232921	Senecio aethnensis		Capitulum bud	1-4mm diameter	Immature whole capitulum buds harvested at between 1-4mm diameter from multiple wild ecotypes were pooled, RNA extracted and mRNA purified. cDNA was prepared using the Stratagene pBlueScript II XR cDNA library construction kit and directionally cloned into pBlueScript II SK+ vector. 1152 clones were randomly picked based on blue/white selection with X-galactose. Clones were grown in 96-well micro…	A collection of Senecio floral ESTs for comparative genetics	Hegarty M Barker G. Allen A. Abbott R. Edwards K.
AGPA	DY661013	89505217	37233385	Senecio aethnensis		Capitulum bud	1-4mm diameter	Immature whole capitulum buds harvested at between 1-4mm diameter from multiple wild ecotypes were pooled, RNA extracted and mRNA purified. cDNA was prepared using the Stratagene pBlueScript II XR cDNA library construction kit and directionally cloned into pBlueScript II SK+ vector. 1152 clones were randomly picked based on blue/white selection with X-galactose. Clones were grown in 96-well micro…	A collection of Senecio floral ESTs for comparative genetics	Hegarty M Barker G. Allen A. Abbott R. Edwards K.
AGPA	DY661695	89505899	37234067	Senecio aethnensis		Capitulum bud	1-4mm diameter	Immature whole capitulum buds harvested at between 1-4mm diameter from multiple wild ecotypes were pooled, RNA extracted and mRNA purified. cDNA was prepared using the Stratagene pBlueScript II XR cDNA library construction kit and directionally cloned into pBlueScript II SK+ vector. 1152 clones were randomly picked based on blue/white selection with X-galactose. Clones were grown in 96-well micro…	A collection of Senecio floral ESTs for comparative genetics	Hegarty M Barker G. Allen A. Abbott R. Edwards K.
AGPA	DY664112	89508316	37236484	Senecio chrysanthemifolius		Flower and flower bud minus bracts	1-4 days pre-anthesis	Mature opened flower buds were harvested at multiple stages between flower opening and anthesis from a variety of wild ecotypes. Bracts were removed via crude dissection and tissue was pooled prior to RNA extraction and mRNA purification. cDNA was prepared using the Stratagene pBlueScript II XR cDNA library construction kit and directionally cloned into pBlueScript II SK+ vector. 1152 clones were…	A collection of Senecio floral ESTs for comparative genetics	Hegarty M Barker G. Allen A. Abbott R. Edwards K.
AGPA	DY665426	89509630	37237798	Senecio aethnensis		Flower and flower bud minus bracts	1-4 days pre-anthesis	Mature opened flower buds were harvested at multiple stages between flower opening and anthesis from a variety of wild ecotypes. Bracts were removed via crude dissection and tissue was pooled prior to RNA extraction and mRNA purification. cDNA was prepared using the Stratagene pBlueScript II XR cDNA library construction kit and directionally cloned into pBlueScript II SK+ vector. 1152 clones were…	A collection of Senecio floral ESTs for comparative genetics	Hegarty M Barker G. Allen A. Abbott R. Edwards K.
AGPA	DY665802	89510006	37238174	Senecio aethnensis		Flower and flower bud minus bracts	1-4 days pre-anthesis	Mature opened flower buds were harvested at multiple stages between flower opening and anthesis from a variety of wild ecotypes. Bracts were removed via crude dissection and tissue was pooled prior to RNA extraction and mRNA purification. cDNA was prepared using the Stratagene pBlueScript II XR cDNA library construction kit and directionally cloned into pBlueScript II SK+ vector. 1152 clones were…	A collection of Senecio floral ESTs for comparative genetics	Hegarty M Barker G. Allen A. Abbott R. Edwards K.
AGPA	DV038792	89510872	37239040	Senecio squalidus subsp. squalidus		Capitulum bud	1-4mm diameter	Immature whole capitulum buds harvested at between 1-4mm diameter from multiple wild ecotypes were pooled, RNA extracted and mRNA purified. cDNA was prepared using the Stratagene pBlueScript II XR cDNA library construction kit and directionally cloned into pBlueScript II SK+ vector. 1152 clones were randomly picked based on blue/white selection with X-galactose. Clones were grown in 96-well micro…	Transcriptome shock following interspecific hybridization in	Hegarty M. Barker G. Wilson I. Abbott R. Edwards K.
AGPA	DY674586	89555905	37247724	Fragaria vesca					5-end sequences from cold-stressed Fragaria vesca seedlings	Slovin J. Folta K.M. Chan A. Rabinowicz P.
AGPA	CT577887	90045189	37438662	Pinus pinaster		developing buds collected on several trees	adult trees	ecotype: Sierra de Guadarrama. Spain. The library was made from buds of adult trees. A mixture of genotypes were used. Oligo-dT primed cDNA was directionally cloned into the EcoRI-XhoI lambda-ZAP vector arms and mass-excised to form a pBluescript phagemid.	An EST ressource for Maritime pine	Salin F. Frigerio J.M. Le Provost G. Chaumeil P.
AGPA	EB425593	92012057	38404892	Nicotiana tabacum		Flower	Before topping		A comprehensive survey of the N. tabacum transcriptome.	Coates S.A. Dorlhac de Borne F. Ross J. Verrier J.L.
AGPA	EB425788	92012286	38405087	Nicotiana tabacum		Flower	Before topping		A comprehensive survey of the N. tabacum transcriptome.	Coates S.A. Dorlhac de Borne F. Ross J. Verrier J.L.
AGPA	EB450211	92038506	38429510	Nicotiana tabacum		Leaf (stem)	Before topping + 1w after topping + Maturity		A comprehensive survey of the N. tabacum transcriptome.	Coates S.A. Dorlhac de Borne F. Ross J. Verrier J.L.
AGPA	BW627596	93675096	39002544	Lotus japonicus				suspension-cultured cells treated with A) 0.5 mM salicylic acid for 6 hr and B) 0.5 mM methyljasmonate for 24 hr. Equal amounts of total RNA from A and B were mixed and used for construction of the cDNA library.	Database of Expressed sequence tags from a Legume Lotus	Sakurai N. Yano K. Nishida H. Namai K. Sakai Y.
AGPA	BW630164	93689265	39011259	Lotus japonicus				suspension-cultured cells treated with A) 0.5 mM salicylic acid for 6 hr and B) 0.5 mM methyljasmonate for 24 hr. Equal amounts of total RNA from A and B were mixed and used for construction of the cDNA library.	Database of Expressed sequence tags from a Legume Lotus	Sakurai N. Yano K. Nishida H. Namai K. Sakai Y.
AGPA	BW631379	93695648	39015481	Lotus japonicus				suspension-cultured cells treated with A) 0.5 mM salicylic acid for 6 hr and B) 0.5 mM methyljasmonate for 24 hr. Equal amounts of total RNA from A and B were mixed and used for construction of the cDNA library.	Database of Expressed sequence tags from a Legume Lotus	Sakurai N. Yano K. Nishida H. Namai K. Sakai Y.
AGPA	BW631818	93698794	39016714	Lotus japonicus				suspension-cultured cells treated with A) 0.5 mM salicylic acid for 6 hr and B) 0.5 mM methyljasmonate for 24 hr. Equal amounts of total RNA from A and B were mixed and used for construction of the cDNA library.	Database of Expressed sequence tags from a Legume Lotus	Sakurai N. Yano K. Nishida H. Namai K. Sakai Y.
AGPA	BW632456	93702820	39018544	Lotus japonicus				suspension-cultured cells treated with A) 0.5 mM salicylic acid for 6 hr and B) 0.5 mM methyljasmonate for 24 hr. Equal amounts of total RNA from A and B were mixed and used for construction of the cDNA library.	Database of Expressed sequence tags from a Legume Lotus	Sakurai N. Yano K. Nishida H. Namai K. Sakai Y.
AGPA	DY029898	95862520	35713579	Brassica oleracea					Gene Expression Patterns during Brassica Zygotic	Xiang D. Venglat P. Keller G. Selvaraj G. Datla R.
AGPA	BY951265	100386469	39265446	Physcomitrella patens subsp. patens		Upper half part of gametophores	gametophores	Protonemata cultivated on the BCDATG medium were blended by the POLYTRON, and then cultivated on the BCDATG medium at 25C for a week under continuous light. Colonies of protonemata were inoculated on a peat pot and cultivated for 1-1.5 months at 25C under continuous light. Upper part of gametophores with approximately 15 leaves was dissected for RNA extraction. 1st strand cDNA was primed with an …	Evolution of developmental genes in land plants	Kuroki Y. Toyoda A. Sakaki Y. Tanahashi T. Nishiyama T.
AGPA	DW007996	109823126	34595068	Gossypium hirsutum	fiber			5 daa fiber harvested from field grown plants	ESTs from a Variety of Cotton Tissues	Taliercio E. Wendell J.F. Udall J.A. Scheffler B.E.
AGPA	DW008000	109823130	34595072	Gossypium hirsutum	fiber			5 daa fiber harvested from field grown plants	ESTs from a Variety of Cotton Tissues	Taliercio E. Wendell J.F. Udall J.A. Scheffler B.E.
AGPA	DW008001	109823131	34595073	Gossypium hirsutum	fiber			5 daa fiber harvested from field grown plants	ESTs from a Variety of Cotton Tissues	Taliercio E. Wendell J.F. Udall J.A. Scheffler B.E.
AGPA	DW008041	109823172	34595113	Gossypium hirsutum	fiber			5 daa fiber harvested from field grown plants	ESTs from a Variety of Cotton Tissues	Taliercio E. Wendell J.F. Udall J.A. Scheffler B.E.
AGPA	DW008045	109823176	34595117	Gossypium hirsutum	fiber			5 daa fiber harvested from field grown plants	ESTs from a Variety of Cotton Tissues	Taliercio E. Wendell J.F. Udall J.A. Scheffler B.E.
AGPA	DW008071	109823202	34595143	Gossypium hirsutum	fiber			5 daa fiber harvested from field grown plants	ESTs from a Variety of Cotton Tissues	Taliercio E. Wendell J.F. Udall J.A. Scheffler B.E.
AGPA	DW008081	109823212	34595153	Gossypium hirsutum	fiber			5 daa fiber harvested from field grown plants	ESTs from a Variety of Cotton Tissues	Taliercio E. Wendell J.F. Udall J.A. Scheffler B.E.
AGPA	DW008173	109823307	34595245	Gossypium hirsutum	fiber			5 daa fiber harvested from field grown plants	ESTs from a Variety of Cotton Tissues	Taliercio E. Wendell J.F. Udall J.A. Scheffler B.E.
AGPA	DW008177	109823311	34595249	Gossypium hirsutum	fiber			5 daa fiber harvested from field grown plants	ESTs from a Variety of Cotton Tissues	Taliercio E. Wendell J.F. Udall J.A. Scheffler B.E.
AGPA	DW008179	109823313	34595251	Gossypium hirsutum	fiber			5 daa fiber harvested from field grown plants	ESTs from a Variety of Cotton Tissues	Taliercio E. Wendell J.F. Udall J.A. Scheffler B.E.
AGPA	DW008242	109823381	34595314	Gossypium hirsutum	fiber			5 daa fiber harvested from field grown plants	ESTs from a Variety of Cotton Tissues	Taliercio E. Wendell J.F. Udall J.A. Scheffler B.E.
AGPA	DW008245	109823384	34595317	Gossypium hirsutum	fiber			5 daa fiber harvested from field grown plants	ESTs from a Variety of Cotton Tissues	Taliercio E. Wendell J.F. Udall J.A. Scheffler B.E.
AGPA	DW008250	109823389	34595322	Gossypium hirsutum	fiber			5 daa fiber harvested from field grown plants	ESTs from a Variety of Cotton Tissues	Taliercio E. Wendell J.F. Udall J.A. Scheffler B.E.
AGPA	DW008252	109823392	34595324	Gossypium hirsutum	fiber			5 daa fiber harvested from field grown plants	ESTs from a Variety of Cotton Tissues	Taliercio E. Wendell J.F. Udall J.A. Scheffler B.E.
AGPA	DW008253	109823393	34595325	Gossypium hirsutum	fiber			5 daa fiber harvested from field grown plants	ESTs from a Variety of Cotton Tissues	Taliercio E. Wendell J.F. Udall J.A. Scheffler B.E.
AGPA	DW008289	109823430	34595361	Gossypium hirsutum	fiber			5 daa fiber harvested from field grown plants	ESTs from a Variety of Cotton Tissues	Taliercio E. Wendell J.F. Udall J.A. Scheffler B.E.
AGPA	DW008343	109823488	34595415	Gossypium hirsutum	fiber			5 daa fiber harvested from field grown plants	ESTs from a Variety of Cotton Tissues	Taliercio E. Wendell J.F. Udall J.A. Scheffler B.E.
AGPA	DW008366	109823511	34595438	Gossypium hirsutum	fiber			5 daa fiber harvested from field grown plants	ESTs from a Variety of Cotton Tissues	Taliercio E. Wendell J.F. Udall J.A. Scheffler B.E.
AGPA	DW008380	109823526	34595452	Gossypium hirsutum	fiber			5 daa fiber harvested from field grown plants	ESTs from a Variety of Cotton Tissues	Taliercio E. Wendell J.F. Udall J.A. Scheffler B.E.
AGPA	DW008386	109823532	34595458	Gossypium hirsutum	fiber			5 daa fiber harvested from field grown plants	ESTs from a Variety of Cotton Tissues	Taliercio E. Wendell J.F. Udall J.A. Scheffler B.E.
AGPA	DW008428	109823575	34595500	Gossypium hirsutum	fiber			5 daa fiber harvested from field grown plants	ESTs from a Variety of Cotton Tissues	Taliercio E. Wendell J.F. Udall J.A. Scheffler B.E.
AGPA	DW008430	109823577	34595502	Gossypium hirsutum	fiber			5 daa fiber harvested from field grown plants	ESTs from a Variety of Cotton Tissues	Taliercio E. Wendell J.F. Udall J.A. Scheffler B.E.
AGPA	DW008452	109823599	34595524	Gossypium hirsutum	fiber			5 daa fiber harvested from field grown plants	ESTs from a Variety of Cotton Tissues	Taliercio E. Wendell J.F. Udall J.A. Scheffler B.E.
AGPA	DW008479	109823626	34595551	Gossypium hirsutum	fiber			5 daa fiber harvested from field grown plants	ESTs from a Variety of Cotton Tissues	Taliercio E. Wendell J.F. Udall J.A. Scheffler B.E.
AGPA	DW008497	109823644	34595569	Gossypium hirsutum	fiber			5 daa fiber harvested from field grown plants	ESTs from a Variety of Cotton Tissues	Taliercio E. Wendell J.F. Udall J.A. Scheffler B.E.
AGPA	DW008500	109823647	34595572	Gossypium hirsutum	fiber			5 daa fiber harvested from field grown plants	ESTs from a Variety of Cotton Tissues	Taliercio E. Wendell J.F. Udall J.A. Scheffler B.E.
AGPA	DW008502	109823649	34595574	Gossypium hirsutum	fiber			5 daa fiber harvested from field grown plants	ESTs from a Variety of Cotton Tissues	Taliercio E. Wendell J.F. Udall J.A. Scheffler B.E.
AGPA	DW008513	109823661	34595585	Gossypium hirsutum	fiber			5 daa fiber harvested from field grown plants	ESTs from a Variety of Cotton Tissues	Taliercio E. Wendell J.F. Udall J.A. Scheffler B.E.
AGPA	DW008538	109823686	34595610	Gossypium hirsutum	fiber			5 daa fiber harvested from field grown plants	ESTs from a Variety of Cotton Tissues	Taliercio E. Wendell J.F. Udall J.A. Scheffler B.E.
AGPA	DW008541	109823689	34595613	Gossypium hirsutum	fiber			5 daa fiber harvested from field grown plants	ESTs from a Variety of Cotton Tissues	Taliercio E. Wendell J.F. Udall J.A. Scheffler B.E.
AGPA	DW008567	109823716	34595639	Gossypium hirsutum	fiber			5 daa fiber harvested from field grown plants	ESTs from a Variety of Cotton Tissues	Taliercio E. Wendell J.F. Udall J.A. Scheffler B.E.
AGPA	DW008602	109823751	34595674	Gossypium hirsutum	fiber			5 daa fiber harvested from field grown plants	ESTs from a Variety of Cotton Tissues	Taliercio E. Wendell J.F. Udall J.A. Scheffler B.E.
AGPA	DW008605	109823754	34595677	Gossypium hirsutum	fiber			5 daa fiber harvested from field grown plants	ESTs from a Variety of Cotton Tissues	Taliercio E. Wendell J.F. Udall J.A. Scheffler B.E.
AGPA	DW008642	109823791	34595714	Gossypium hirsutum	fiber			5 daa fiber harvested from field grown plants	ESTs from a Variety of Cotton Tissues	Taliercio E. Wendell J.F. Udall J.A. Scheffler B.E.
AGPA	DW008644	109823793	34595716	Gossypium hirsutum	fiber			5 daa fiber harvested from field grown plants	ESTs from a Variety of Cotton Tissues	Taliercio E. Wendell J.F. Udall J.A. Scheffler B.E.
AGPA	DW008650	109823799	34595722	Gossypium hirsutum	fiber			5 daa fiber harvested from field grown plants	ESTs from a Variety of Cotton Tissues	Taliercio E. Wendell J.F. Udall J.A. Scheffler B.E.
AGPA	DW008664	109823814	34595736	Gossypium hirsutum	fiber			5 daa fiber harvested from field grown plants	ESTs from a Variety of Cotton Tissues	Taliercio E. Wendell J.F. Udall J.A. Scheffler B.E.
AGPA	DW008676	109823827	34595748	Gossypium hirsutum	fiber			5 daa fiber harvested from field grown plants	ESTs from a Variety of Cotton Tissues	Taliercio E. Wendell J.F. Udall J.A. Scheffler B.E.
AGPA	DW008714	109823865	34595786	Gossypium hirsutum	fiber			5 daa fiber harvested from field grown plants	ESTs from a Variety of Cotton Tissues	Taliercio E. Wendell J.F. Udall J.A. Scheffler B.E.
AGPA	DW008716	109823867	34595788	Gossypium hirsutum	fiber			5 daa fiber harvested from field grown plants	ESTs from a Variety of Cotton Tissues	Taliercio E. Wendell J.F. Udall J.A. Scheffler B.E.
AGPA	DW008726	109823877	34595798	Gossypium hirsutum	fiber			5 daa fiber harvested from field grown plants	ESTs from a Variety of Cotton Tissues	Taliercio E. Wendell J.F. Udall J.A. Scheffler B.E.
AGPA	DW008751	109823903	34595823	Gossypium hirsutum	fiber			5 daa fiber harvested from field grown plants	ESTs from a Variety of Cotton Tissues	Taliercio E. Wendell J.F. Udall J.A. Scheffler B.E.
AGPA	DW008778	109823931	34595850	Gossypium hirsutum	fiber			5 daa fiber harvested from field grown plants	ESTs from a Variety of Cotton Tissues	Taliercio E. Wendell J.F. Udall J.A. Scheffler B.E.
AGPA	DW008809	109823962	34595881	Gossypium hirsutum	fiber			5 daa fiber harvested from field grown plants	ESTs from a Variety of Cotton Tissues	Taliercio E. Wendell J.F. Udall J.A. Scheffler B.E.
AGPA	DW008810	109823963	34595882	Gossypium hirsutum	fiber			5 daa fiber harvested from field grown plants	ESTs from a Variety of Cotton Tissues	Taliercio E. Wendell J.F. Udall J.A. Scheffler B.E.
AGPA	DW008949	109824105	34596021	Gossypium hirsutum	fiber			5 daa fiber harvested from field grown plants	ESTs from a Variety of Cotton Tissues	Taliercio E. Wendell J.F. Udall J.A. Scheffler B.E.
AGPA	DW008971	109824127	34596043	Gossypium hirsutum	fiber			5 daa fiber harvested from field grown plants	ESTs from a Variety of Cotton Tissues	Taliercio E. Wendell J.F. Udall J.A. Scheffler B.E.
AGPA	DW008990	109824148	34596062	Gossypium hirsutum	fiber			5 daa fiber harvested from field grown plants	ESTs from a Variety of Cotton Tissues	Taliercio E. Wendell J.F. Udall J.A. Scheffler B.E.
AGPA	DW008995	109824153	34596067	Gossypium hirsutum	fiber			5 daa fiber harvested from field grown plants	ESTs from a Variety of Cotton Tissues	Taliercio E. Wendell J.F. Udall J.A. Scheffler B.E.
AGPA	DW009006	109824165	34596078	Gossypium hirsutum	fiber			5 daa fiber harvested from field grown plants	ESTs from a Variety of Cotton Tissues	Taliercio E. Wendell J.F. Udall J.A. Scheffler B.E.
AGPA	DW009050	109824211	34596122	Gossypium hirsutum	fiber			5 daa fiber harvested from field grown plants	ESTs from a Variety of Cotton Tissues	Taliercio E. Wendell J.F. Udall J.A. Scheffler B.E.
AGPA	DW009089	109824251	34596161	Gossypium hirsutum	fiber			5 daa fiber harvested from field grown plants	ESTs from a Variety of Cotton Tissues	Taliercio E. Wendell J.F. Udall J.A. Scheffler B.E.
AGPA	DW009101	109824264	34596173	Gossypium hirsutum	fiber			5 daa fiber harvested from field grown plants	ESTs from a Variety of Cotton Tissues	Taliercio E. Wendell J.F. Udall J.A. Scheffler B.E.
AGPA	DW009112	109824275	34596184	Gossypium hirsutum	fiber			5 daa fiber harvested from field grown plants	ESTs from a Variety of Cotton Tissues	Taliercio E. Wendell J.F. Udall J.A. Scheffler B.E.
AGPA	DW009133	109824296	34596205	Gossypium hirsutum	fiber			5 daa fiber harvested from field grown plants	ESTs from a Variety of Cotton Tissues	Taliercio E. Wendell J.F. Udall J.A. Scheffler B.E.
AGPA	DW009141	109824305	34596213	Gossypium hirsutum	fiber			5 daa fiber harvested from field grown plants	ESTs from a Variety of Cotton Tissues	Taliercio E. Wendell J.F. Udall J.A. Scheffler B.E.
AGPA	DW009155	109824320	34596227	Gossypium hirsutum	fiber			5 daa fiber harvested from field grown plants	ESTs from a Variety of Cotton Tissues	Taliercio E. Wendell J.F. Udall J.A. Scheffler B.E.
AGPA	DW009159	109824324	34596231	Gossypium hirsutum	fiber			5 daa fiber harvested from field grown plants	ESTs from a Variety of Cotton Tissues	Taliercio E. Wendell J.F. Udall J.A. Scheffler B.E.
AGPA	DW009185	109824352	34596257	Gossypium hirsutum	fiber			5 daa fiber harvested from field grown plants	ESTs from a Variety of Cotton Tissues	Taliercio E. Wendell J.F. Udall J.A. Scheffler B.E.
AGPA	DW009199	109824367	34596271	Gossypium hirsutum	fiber			5 daa fiber harvested from field grown plants	ESTs from a Variety of Cotton Tissues	Taliercio E. Wendell J.F. Udall J.A. Scheffler B.E.
AGPA	DW009232	109824401	34596304	Gossypium hirsutum	fiber			5 daa fiber harvested from field grown plants	ESTs from a Variety of Cotton Tissues	Taliercio E. Wendell J.F. Udall J.A. Scheffler B.E.
AGPA	DW009236	109824405	34596308	Gossypium hirsutum	fiber			5 daa fiber harvested from field grown plants	ESTs from a Variety of Cotton Tissues	Taliercio E. Wendell J.F. Udall J.A. Scheffler B.E.
AGPA	DW009243	109824412	34596315	Gossypium hirsutum	fiber			5 daa fiber harvested from field grown plants	ESTs from a Variety of Cotton Tissues	Taliercio E. Wendell J.F. Udall J.A. Scheffler B.E.
AGPA	DW009251	109824420	34596323	Gossypium hirsutum	fiber			5 daa fiber harvested from field grown plants	ESTs from a Variety of Cotton Tissues	Taliercio E. Wendell J.F. Udall J.A. Scheffler B.E.
AGPA	DW009256	109824425	34596328	Gossypium hirsutum	fiber			5 daa fiber harvested from field grown plants	ESTs from a Variety of Cotton Tissues	Taliercio E. Wendell J.F. Udall J.A. Scheffler B.E.
AGPA	DW009271	109824440	34596343	Gossypium hirsutum	fiber			5 daa fiber harvested from field grown plants	ESTs from a Variety of Cotton Tissues	Taliercio E. Wendell J.F. Udall J.A. Scheffler B.E.
AGPA	DW009275	109824444	34596347	Gossypium hirsutum	fiber			5 daa fiber harvested from field grown plants	ESTs from a Variety of Cotton Tissues	Taliercio E. Wendell J.F. Udall J.A. Scheffler B.E.
AGPA	DW009289	109824458	34596361	Gossypium hirsutum	fiber			5 daa fiber harvested from field grown plants	ESTs from a Variety of Cotton Tissues	Taliercio E. Wendell J.F. Udall J.A. Scheffler B.E.
AGPA	DW009308	109824477	34596380	Gossypium hirsutum	fiber			5 daa fiber harvested from field grown plants	ESTs from a Variety of Cotton Tissues	Taliercio E. Wendell J.F. Udall J.A. Scheffler B.E.
AGPA	DW009323	109824493	34596395	Gossypium hirsutum	fiber			5 daa fiber harvested from field grown plants	ESTs from a Variety of Cotton Tissues	Taliercio E. Wendell J.F. Udall J.A. Scheffler B.E.
AGPA	DW009331	109824501	34596403	Gossypium hirsutum	fiber			5 daa fiber harvested from field grown plants	ESTs from a Variety of Cotton Tissues	Taliercio E. Wendell J.F. Udall J.A. Scheffler B.E.
AGPA	DW009373	109824548	34596445	Gossypium hirsutum	fiber			5 daa fiber harvested from field grown plants	ESTs from a Variety of Cotton Tissues	Taliercio E. Wendell J.F. Udall J.A. Scheffler B.E.
AGPA	DW009390	109824566	34596462	Gossypium hirsutum	fiber			5 daa fiber harvested from field grown plants	ESTs from a Variety of Cotton Tissues	Taliercio E. Wendell J.F. Udall J.A. Scheffler B.E.
AGPA	DW009394	109824570	34596466	Gossypium hirsutum	fiber			5 daa fiber harvested from field grown plants	ESTs from a Variety of Cotton Tissues	Taliercio E. Wendell J.F. Udall J.A. Scheffler B.E.
AGPA	DW009460	109824639	34596532	Gossypium hirsutum	fiber			5 daa fiber harvested from field grown plants	ESTs from a Variety of Cotton Tissues	Taliercio E. Wendell J.F. Udall J.A. Scheffler B.E.
AGPA	DW009470	109824649	34596542	Gossypium hirsutum	fiber			5 daa fiber harvested from field grown plants	ESTs from a Variety of Cotton Tissues	Taliercio E. Wendell J.F. Udall J.A. Scheffler B.E.
AGPA	DW009480	109824659	34596552	Gossypium hirsutum	fiber			5 daa fiber harvested from field grown plants	ESTs from a Variety of Cotton Tissues	Taliercio E. Wendell J.F. Udall J.A. Scheffler B.E.
AGPA	DW009488	109824667	34596560	Gossypium hirsutum	fiber			5 daa fiber harvested from field grown plants	ESTs from a Variety of Cotton Tissues	Taliercio E. Wendell J.F. Udall J.A. Scheffler B.E.
AGPA	DW009492	109824672	34596564	Gossypium hirsutum	fiber			5 daa fiber harvested from field grown plants	ESTs from a Variety of Cotton Tissues	Taliercio E. Wendell J.F. Udall J.A. Scheffler B.E.
AGPA	DW009497	109824677	34596569	Gossypium hirsutum	fiber			5 daa fiber harvested from field grown plants	ESTs from a Variety of Cotton Tissues	Taliercio E. Wendell J.F. Udall J.A. Scheffler B.E.
AGPA	DW009526	109824706	34596598	Gossypium hirsutum	fiber			5 daa fiber harvested from field grown plants	ESTs from a Variety of Cotton Tissues	Taliercio E. Wendell J.F. Udall J.A. Scheffler B.E.
AGPA	DW009556	109824737	34596628	Gossypium hirsutum	fiber			5 daa fiber harvested from field grown plants	ESTs from a Variety of Cotton Tissues	Taliercio E. Wendell J.F. Udall J.A. Scheffler B.E.
AGPA	DW009564	109824746	34596636	Gossypium hirsutum	fiber			5 daa fiber harvested from field grown plants	ESTs from a Variety of Cotton Tissues	Taliercio E. Wendell J.F. Udall J.A. Scheffler B.E.
AGPA	DW009594	109824778	34596666	Gossypium hirsutum	fiber			5 daa fiber harvested from field grown plants	ESTs from a Variety of Cotton Tissues	Taliercio E. Wendell J.F. Udall J.A. Scheffler B.E.
AGPA	DW226133	109827449	34830305	Gossypium hirsutum	stem			Lowest 3 nodes from field grown plants	ESTs from a Variety of Cotton Tissues	Taliercio E. Wendell J.F. Udall J.A. Scheffler B.E.
AGPA	DW227506	109828888	34831678	Gossypium hirsutum	stem			Lowest 3 nodes from field grown plants	ESTs from a Variety of Cotton Tissues	Taliercio E. Wendell J.F. Udall J.A. Scheffler B.E.
AGPA	DW228120	109829536	34832292	Gossypium hirsutum	fiber initial			derived from membrane-bound polyribosomal mRNA	ESTs from a Variety of Cotton Tissues	Taliercio E. Wendell J.F. Udall J.A. Scheffler B.E.
AGPA	DW228164	109829583	34832336	Gossypium hirsutum	fiber initial			derived from membrane-bound polyribosomal mRNA	ESTs from a Variety of Cotton Tissues	Taliercio E. Wendell J.F. Udall J.A. Scheffler B.E.
AGPA	DW228326	109829764	34832498	Gossypium hirsutum	fiber initial			derived from membrane-bound polyribosomal mRNA	ESTs from a Variety of Cotton Tissues	Taliercio E. Wendell J.F. Udall J.A. Scheffler B.E.
AGPA	DW228481	109829922	34832653	Gossypium hirsutum	fiber initial			derived from membrane-bound polyribosomal mRNA	ESTs from a Variety of Cotton Tissues	Taliercio E. Wendell J.F. Udall J.A. Scheffler B.E.
AGPA	DW228496	109829937	34832668	Gossypium hirsutum	fiber initial			derived from membrane-bound polyribosomal mRNA	ESTs from a Variety of Cotton Tissues	Taliercio E. Wendell J.F. Udall J.A. Scheffler B.E.
AGPA	DW228651	109830092	34832823	Gossypium hirsutum	fiber initial			derived from membrane-bound polyribosomal mRNA	ESTs from a Variety of Cotton Tissues	Taliercio E. Wendell J.F. Udall J.A. Scheffler B.E.
AGPA	DW228656	109830097	34832828	Gossypium hirsutum	fiber initial			derived from membrane-bound polyribosomal mRNA	ESTs from a Variety of Cotton Tissues	Taliercio E. Wendell J.F. Udall J.A. Scheffler B.E.
AGPA	DW228724	109830165	34832896	Gossypium hirsutum	fiber initial			derived from membrane-bound polyribosomal mRNA	ESTs from a Variety of Cotton Tissues	Taliercio E. Wendell J.F. Udall J.A. Scheffler B.E.
AGPA	DW228818	109830259	34832990	Gossypium hirsutum	fiber initial			derived from membrane-bound polyribosomal mRNA	ESTs from a Variety of Cotton Tissues	Taliercio E. Wendell J.F. Udall J.A. Scheffler B.E.
AGPA	DW228970	109830411	34833142	Gossypium hirsutum	fiber initial			derived from membrane-bound polyribosomal mRNA	ESTs from a Variety of Cotton Tissues	Taliercio E. Wendell J.F. Udall J.A. Scheffler B.E.
AGPA	DW228971	109830412	34833143	Gossypium hirsutum	fiber initial			derived from membrane-bound polyribosomal mRNA	ESTs from a Variety of Cotton Tissues	Taliercio E. Wendell J.F. Udall J.A. Scheffler B.E.
AGPA	DW229599	109831040	34833771	Gossypium hirsutum	fiber initial			derived from membrane-bound polyribosomal mRNA	ESTs from a Variety of Cotton Tissues	Taliercio E. Wendell J.F. Udall J.A. Scheffler B.E.
AGPA	DW233385	109834820	34837551	Gossypium hirsutum	root			RNA of free-polyribosomes was used to make the library	ESTs from a Variety of Cotton Tissues	Taliercio E. Wendell J.F. Udall J.A. Scheffler B.E.
AGPA	DW233452	109834887	34837618	Gossypium hirsutum	root			RNA of free-polyribosomes was used to make the library	ESTs from a Variety of Cotton Tissues	Taliercio E. Wendell J.F. Udall J.A. Scheffler B.E.
AGPA	DW233745	109835181	34837911	Gossypium hirsutum	root			RNA of free-polyribosomes was used to make the library	ESTs from a Variety of Cotton Tissues	Taliercio E. Wendell J.F. Udall J.A. Scheffler B.E.
AGPA	DW233834	109835270	34838000	Gossypium hirsutum	root			RNA of free-polyribosomes was used to make the library	ESTs from a Variety of Cotton Tissues	Taliercio E. Wendell J.F. Udall J.A. Scheffler B.E.
AGPA	DW234143	109835580	34838309	Gossypium hirsutum	root			RNA of free-polyribosomes was used to make the library	ESTs from a Variety of Cotton Tissues	Taliercio E. Wendell J.F. Udall J.A. Scheffler B.E.
AGPA	DW236313	109837752	34840479	Gossypium hirsutum	root			RNA from free-polyribosomes was used to make the library	ESTs from a Variety of Cotton Tissues	Taliercio E. Wendell J.F. Udall J.A. Scheffler B.E.
AGPA	DW236315	109837754	34840481	Gossypium hirsutum	root			RNA from free-polyribosomes was used to make the library	ESTs from a Variety of Cotton Tissues	Taliercio E. Wendell J.F. Udall J.A. Scheffler B.E.
AGPA	DW236433	109837872	34840599	Gossypium hirsutum	root			RNA from free-polyribosomes was used to make the library	ESTs from a Variety of Cotton Tissues	Taliercio E. Wendell J.F. Udall J.A. Scheffler B.E.
AGPA	DW238733	109840172	34842899	Gossypium hirsutum	stem			RNA from membrane-bound polyribosomes was used to make the library	ESTs from a Variety of Cotton Tissues	Taliercio E. Wendell J.F. Udall J.A. Scheffler B.E.
AGPA	DW238754	109840193	34842920	Gossypium hirsutum	stem			RNA from membrane-bound polyribosomes was used to make the library	ESTs from a Variety of Cotton Tissues	Taliercio E. Wendell J.F. Udall J.A. Scheffler B.E.
AGPA	DW239071	109840511	34843237	Gossypium hirsutum	stem			RNA from membrane-bound polyribosomes was used to make the library	ESTs from a Variety of Cotton Tissues	Taliercio E. Wendell J.F. Udall J.A. Scheffler B.E.
AGPA	DW239094	109840534	34843260	Gossypium hirsutum	stem			RNA from membrane-bound polyribosomes was used to make the library	ESTs from a Variety of Cotton Tissues	Taliercio E. Wendell J.F. Udall J.A. Scheffler B.E.
AGPA	DW239506	109840946	34843672	Gossypium hirsutum	stem			>From greenhouse grown plants	ESTs from a Variety of Cotton Tissues	Taliercio E. Wendell J.F. Udall J.A. Scheffler B.E.
AGPA	DW240058	109841498	34844224	Gossypium hirsutum	stem			>From greenhouse grown plants	ESTs from a Variety of Cotton Tissues	Taliercio E. Wendell J.F. Udall J.A. Scheffler B.E.
AGPA	DW240323	109841763	34844489	Gossypium hirsutum	stem			>From greenhouse grown plants	ESTs from a Variety of Cotton Tissues	Taliercio E. Wendell J.F. Udall J.A. Scheffler B.E.
AGPA	DW240370	109841810	34844536	Gossypium hirsutum	stem			>From greenhouse grown plants	ESTs from a Variety of Cotton Tissues	Taliercio E. Wendell J.F. Udall J.A. Scheffler B.E.
AGPA	DW240494	109841934	34844660	Gossypium hirsutum	stem			>From greenhouse grown plants	ESTs from a Variety of Cotton Tissues	Taliercio E. Wendell J.F. Udall J.A. Scheffler B.E.
AGPA	DW240529	109841969	34844695	Gossypium hirsutum	stem			>From greenhouse grown plants	ESTs from a Variety of Cotton Tissues	Taliercio E. Wendell J.F. Udall J.A. Scheffler B.E.
AGPA	DW240711	109842151	34844877	Gossypium hirsutum	stem			>From greenhouse grown plants	ESTs from a Variety of Cotton Tissues	Taliercio E. Wendell J.F. Udall J.A. Scheffler B.E.
AGPA	DW240728	109842168	34844894	Gossypium hirsutum	stem			>From greenhouse grown plants	ESTs from a Variety of Cotton Tissues	Taliercio E. Wendell J.F. Udall J.A. Scheffler B.E.
AGPA	DW240803	109842243	34844969	Gossypium hirsutum	stem			>From greenhouse grown plants	ESTs from a Variety of Cotton Tissues	Taliercio E. Wendell J.F. Udall J.A. Scheffler B.E.
AGPA	DW240841	109842281	34845007	Gossypium hirsutum	stem			>From greenhouse grown plants	ESTs from a Variety of Cotton Tissues	Taliercio E. Wendell J.F. Udall J.A. Scheffler B.E.
AGPA	DW240848	109842288	34845014	Gossypium hirsutum	stem			>From greenhouse grown plants	ESTs from a Variety of Cotton Tissues	Taliercio E. Wendell J.F. Udall J.A. Scheffler B.E.
AGPA	DW241117	109842557	34845283	Gossypium hirsutum	stem			>From greenhouse grown plants	ESTs from a Variety of Cotton Tissues	Taliercio E. Wendell J.F. Udall J.A. Scheffler B.E.
AGPA	DW241196	109842636	34845362	Gossypium hirsutum	stem			>From greenhouse grown plants	ESTs from a Variety of Cotton Tissues	Taliercio E. Wendell J.F. Udall J.A. Scheffler B.E.
AGPA	DW241606	109843048	34845772	Gossypium hirsutum	stem			>From greenhouse grown plants	ESTs from a Variety of Cotton Tissues	Taliercio E. Wendell J.F. Udall J.A. Scheffler B.E.
AGPA	DW241641	109843083	34845807	Gossypium hirsutum	stem			>From greenhouse grown plants	ESTs from a Variety of Cotton Tissues	Taliercio E. Wendell J.F. Udall J.A. Scheffler B.E.
AGPA	DW241647	109843089	34845813	Gossypium hirsutum	stem			>From greenhouse grown plants	ESTs from a Variety of Cotton Tissues	Taliercio E. Wendell J.F. Udall J.A. Scheffler B.E.
AGPA	DW241654	109843096	34845820	Gossypium hirsutum	stem			>From greenhouse grown plants	ESTs from a Variety of Cotton Tissues	Taliercio E. Wendell J.F. Udall J.A. Scheffler B.E.
AGPA	DW241697	109843139	34845863	Gossypium hirsutum	stem			>From greenhouse grown plants	ESTs from a Variety of Cotton Tissues	Taliercio E. Wendell J.F. Udall J.A. Scheffler B.E.
AGPA	DW241770	109843212	34845936	Gossypium hirsutum	stem			>From greenhouse grown plants	ESTs from a Variety of Cotton Tissues	Taliercio E. Wendell J.F. Udall J.A. Scheffler B.E.
AGPA	DW241976	109843418	34846142	Gossypium hirsutum	stem			>From greenhouse grown plants	ESTs from a Variety of Cotton Tissues	Taliercio E. Wendell J.F. Udall J.A. Scheffler B.E.
AGPA	DW241998	109843440	34846164	Gossypium hirsutum	stem			>From greenhouse grown plants	ESTs from a Variety of Cotton Tissues	Taliercio E. Wendell J.F. Udall J.A. Scheffler B.E.
AGPA	DW242037	109843479	34846203	Gossypium hirsutum	stem			>From greenhouse grown plants	ESTs from a Variety of Cotton Tissues	Taliercio E. Wendell J.F. Udall J.A. Scheffler B.E.
AGPA	DW242078	109843520	34846244	Gossypium hirsutum	stem			>From greenhouse grown plants	ESTs from a Variety of Cotton Tissues	Taliercio E. Wendell J.F. Udall J.A. Scheffler B.E.
AGPA	DW242342	109843784	34846508	Gossypium hirsutum	stem			RNA from membrane-bound polyribosomes from greenhouse grown plants	ESTs from a Variety of Cotton Tissues	Taliercio E. Wendell J.F. Udall J.A. Scheffler B.E.
AGPA	DW242460	109843902	34846626	Gossypium hirsutum	stem			RNA from membrane-bound polyribosomes from greenhouse grown plants	ESTs from a Variety of Cotton Tissues	Taliercio E. Wendell J.F. Udall J.A. Scheffler B.E.
AGPA	DW242488	109843930	34846654	Gossypium hirsutum	stem			RNA from membrane-bound polyribosomes from greenhouse grown plants	ESTs from a Variety of Cotton Tissues	Taliercio E. Wendell J.F. Udall J.A. Scheffler B.E.
AGPA	DW242496	109843938	34846662	Gossypium hirsutum	stem			RNA from membrane-bound polyribosomes from greenhouse grown plants	ESTs from a Variety of Cotton Tissues	Taliercio E. Wendell J.F. Udall J.A. Scheffler B.E.
AGPA	DW242511	109843953	34846677	Gossypium hirsutum	stem			RNA from membrane-bound polyribosomes from greenhouse grown plants	ESTs from a Variety of Cotton Tissues	Taliercio E. Wendell J.F. Udall J.A. Scheffler B.E.
AGPA	DW242534	109843976	34846700	Gossypium hirsutum	stem			RNA from membrane-bound polyribosomes from greenhouse grown plants	ESTs from a Variety of Cotton Tissues	Taliercio E. Wendell J.F. Udall J.A. Scheffler B.E.
AGPA	DW242590	109844032	34846756	Gossypium hirsutum	stem			RNA from membrane-bound polyribosomes from greenhouse grown plants	ESTs from a Variety of Cotton Tissues	Taliercio E. Wendell J.F. Udall J.A. Scheffler B.E.
AGPA	DW242696	109844138	34846862	Gossypium hirsutum	stem			RNA from membrane-bound polyribosomes from greenhouse grown plants	ESTs from a Variety of Cotton Tissues	Taliercio E. Wendell J.F. Udall J.A. Scheffler B.E.
AGPA	DW242700	109844142	34846866	Gossypium hirsutum	stem			RNA from membrane-bound polyribosomes from greenhouse grown plants	ESTs from a Variety of Cotton Tissues	Taliercio E. Wendell J.F. Udall J.A. Scheffler B.E.
AGPA	DW242735	109844177	34846901	Gossypium hirsutum	stem			RNA from membrane-bound polyribosomes from greenhouse grown plants	ESTs from a Variety of Cotton Tissues	Taliercio E. Wendell J.F. Udall J.A. Scheffler B.E.
AGPA	DW242843	109844285	34847009	Gossypium hirsutum	stem			RNA from membrane-bound polyribosomes from greenhouse grown plants	ESTs from a Variety of Cotton Tissues	Taliercio E. Wendell J.F. Udall J.A. Scheffler B.E.
AGPA	DW242870	109844312	34847036	Gossypium hirsutum	stem			RNA from membrane-bound polyribosomes from greenhouse grown plants	ESTs from a Variety of Cotton Tissues	Taliercio E. Wendell J.F. Udall J.A. Scheffler B.E.
AGPA	DW242935	109844377	34847101	Gossypium hirsutum	stem			RNA from membrane-bound polyribosomes from greenhouse grown plants	ESTs from a Variety of Cotton Tissues	Taliercio E. Wendell J.F. Udall J.A. Scheffler B.E.
AGPA	DW242976	109844418	34847142	Gossypium hirsutum	stem			RNA from membrane-bound polyribosomes from greenhouse grown plants	ESTs from a Variety of Cotton Tissues	Taliercio E. Wendell J.F. Udall J.A. Scheffler B.E.
AGPA	DW243137	109844579	34847303	Gossypium hirsutum	stem			unsuccessfully attempted to normalize using biotinylation and capture	ESTs from a Variety of Cotton Tissues	Taliercio E. Wendell J.F. Udall J.A. Scheffler B.E.
AGPA	DW243255	109844697	34847421	Gossypium hirsutum	stem			unsuccessfully attempted to normalize using biotinylation and capture	ESTs from a Variety of Cotton Tissues	Taliercio E. Wendell J.F. Udall J.A. Scheffler B.E.
AGPA	DW243545	109844987	34847711	Gossypium hirsutum	stem			unsuccessfully attempted to normalize using biotinylation and capture	ESTs from a Variety of Cotton Tissues	Taliercio E. Wendell J.F. Udall J.A. Scheffler B.E.
AGPA	DW243950	109845392	34848116	Gossypium hirsutum	stem			unsuccessfully attempted to normalize using biotinylation and capture	ESTs from a Variety of Cotton Tissues	Taliercio E. Wendell J.F. Udall J.A. Scheffler B.E.
AGPA	DW244008	109845450	34848174	Gossypium hirsutum	stem			unsuccessfully attempted to normalize using biotinylation and capture	ESTs from a Variety of Cotton Tissues	Taliercio E. Wendell J.F. Udall J.A. Scheffler B.E.
AGPA	EC920677	110359342	40484703	Vitis vinifera		Pericarp	Fruit set to maturity	WIN01 is a cDNA library made from pericarp tissue collected from 8 stages of berry development, spanning from fruit set to full maturity. Tissue was collected from mature field grown plants, clone 15 grafted on rootstock 101-14. The library was constructed using Stratagenes Zap Express cDNA Gigapack III Gold Cloning Kit.	Generation of ESTs in Vitis vinifera wine grape (Cabernet	Peng F. Reid K.E. Liao N. Schlosser J. Lijavetzky D.
AGPA	EC920998	110359469	40485024	Vitis vinifera		Pericarp	Fruit set to maturity	WIN01 is a cDNA library made from pericarp tissue collected from 8 stages of berry development, spanning from fruit set to full maturity. Tissue was collected from mature field grown plants, clone 15 grafted on rootstock 101-14. The library was constructed using Stratagenes Zap Express cDNA Gigapack III Gold Cloning Kit.	Generation of ESTs in Vitis vinifera wine grape (Cabernet	Peng F. Reid K.E. Liao N. Schlosser J. Lijavetzky D.
AGPA	EC928993	110365181	40493019	Vitis vinifera		Seed	Fruit set to maturity	WIN03 is a cDNA library made from seed tissue collected from 8 stages of berry development, spanning from fruit set to full maturity. Tissue was collected from mature field grown plants, clone 15 grafted on rootstock 101-14. The library was constructed using Stratagenes cDNA Synthesis Kit and was subtracted to Cot 5 following a protocol adapted from Bonaldo et al. Normalization and subtraction: T…	Generation of ESTs in Vitis vinifera wine grape (Cabernet	Peng F. Reid K.E. Liao N. Schlosser J. Lijavetzky D.
AGPA	EC929884	110366163	40493910	Vitis vinifera		Pericarp	Fruit set to maturity	WIN04 is a cDNA library made from pericarp tissue collected from 8 stages of berry development, spanning from fruit set to full maturity. Tissue was collected from mature field grown plants, clone 15 grafted on rootstock 101-14. The library was constructed using Stratagenes cDNA Synthesis Kit and was subtracted to Cot 5 following a protocol adapted from Bonaldo et al. Normalization and subtractio…	Generation of ESTs in Vitis vinifera wine grape (Cabernet	Peng F. Reid K.E. Liao N. Schlosser J. Lijavetzky D.
AGPA	EC932126	110368158	40496152	Vitis vinifera		Pericarp	Fruit set to maturity	WIN04 is a cDNA library made from pericarp tissue collected from 8 stages of berry development, spanning from fruit set to full maturity. Tissue was collected from mature field grown plants, clone 15 grafted on rootstock 101-14. The library was constructed using Stratagenes cDNA Synthesis Kit and was subtracted to Cot 5 following a protocol adapted from Bonaldo et al. Normalization and subtractio…	Generation of ESTs in Vitis vinifera wine grape (Cabernet	Peng F. Reid K.E. Liao N. Schlosser J. Lijavetzky D.
AGPA	EC933538	110369380	40497564	Vitis vinifera		Pericarp	Fruit set to maturity	WIN04 is a cDNA library made from pericarp tissue collected from 8 stages of berry development, spanning from fruit set to full maturity. Tissue was collected from mature field grown plants, clone 15 grafted on rootstock 101-14. The library was constructed using Stratagenes cDNA Synthesis Kit and was subtracted to Cot 5 following a protocol adapted from Bonaldo et al. Normalization and subtractio…	Generation of ESTs in Vitis vinifera wine grape (Cabernet	Peng F. Reid K.E. Liao N. Schlosser J. Lijavetzky D.
AGPA	EC937919	110373663	40501945	Vitis vinifera		Flower leaf and root	Flower pre-anthesis; leaf fully expanded; root produced by air-layering	WIN05 is a cDNA library made from a combination of flower leaf and root tissue. Tissue was collected from mature field grown plants, clone 15 grafted on rootstock 101-14. Flowers were harvested at pre-anthesis development stage, leaves were fully expanded when harvested and roots were produced by air-layering (most were 1-2 mm in diameter). The library was constructed using Stratagenes cDNA Synth…	Generation of ESTs in Vitis vinifera wine grape (Cabernet	Peng F. Reid K.E. Liao N. Schlosser J. Lijavetzky D.
AGPA	EC937945	110373681	40501971	Vitis vinifera		Flower leaf and root	Flower pre-anthesis; leaf fully expanded; root produced by air-layering	WIN05 is a cDNA library made from a combination of flower leaf and root tissue. Tissue was collected from mature field grown plants, clone 15 grafted on rootstock 101-14. Flowers were harvested at pre-anthesis development stage, leaves were fully expanded when harvested and roots were produced by air-layering (most were 1-2 mm in diameter). The library was constructed using Stratagenes cDNA Synth…	Generation of ESTs in Vitis vinifera wine grape (Cabernet	Peng F. Reid K.E. Liao N. Schlosser J. Lijavetzky D.
AGPA	EC943598	110378464	40507624	Vitis vinifera		Flower leaf and root	Flower pre-anthesis; leaf fully expanded; root produced by air-layering	WIN05 is a cDNA library made from a combination of flower leaf and root tissue. Tissue was collected from mature field grown plants, clone 15 grafted on rootstock 101-14. Flowers were harvested at pre-anthesis development stage, leaves were fully expanded when harvested and roots were produced by air-layering (most were 1-2 mm in diameter). The library was constructed using Stratagenes cDNA Synth…	Generation of ESTs in Vitis vinifera wine grape (Cabernet	Peng F. Reid K.E. Liao N. Schlosser J. Lijavetzky D.
AGPA	EC947449	110383098	40511475	Vitis vinifera		Flower leaf and root	Flower pre-anthesis; leaf fully expanded; root produced by air-layering	WIN05 is a cDNA library made from a combination of flower leaf and root tissue. Tissue was collected from mature field grown plants, clone 15 grafted on rootstock 101-14. Flowers were harvested at pre-anthesis development stage, leaves were fully expanded when harvested and roots were produced by air-layering (most were 1-2 mm in diameter). The library was constructed using Stratagenes cDNA Synth…	Generation of ESTs in Vitis vinifera wine grape (Cabernet	Peng F. Reid K.E. Liao N. Schlosser J. Lijavetzky D.
AGPA	EC949500	110385019	40513526	Vitis vinifera		Flower leaf and root	Flower pre-anthesis; leaf fully expanded; root produced by air-layering	WIN05 is a cDNA library made from a combination of flower leaf and root tissue. Tissue was collected from mature field grown plants, clone 15 grafted on rootstock 101-14. Flowers were harvested at pre-anthesis development stage, leaves were fully expanded when harvested and roots were produced by air-layering (most were 1-2 mm in diameter). The library was constructed using Stratagenes cDNA Synth…	Generation of ESTs in Vitis vinifera wine grape (Cabernet	Peng F. Reid K.E. Liao N. Schlosser J. Lijavetzky D.
AGPA	EC957575	110392928	40521601	Vitis vinifera		Seed	Fruit set to maturity	WIN06 is a cDNA library made from seed tissue collected from 8 stages of berry development, spanning from fruit set to full maturity. Tissue was collected from mature field grown plants, clone 15 grafted on rootstock 101-14. The library was constructed using Stratagenes cDNA Synthesis Kit and was subtracted to Cot 7 following a protocol adapted from Bonaldo et al. Normalization and subtraction: T…	Generation of ESTs in Vitis vinifera wine grape (Cabernet	Peng F. Reid K.E. Liao N. Schlosser J. Lijavetzky D.
AGPA	EC965912	110399408	40529938	Vitis vinifera		Seed	Fruit set to maturity	WIN08 is a cDNA library made from seed tissue collected from 8 stages of berry development, spanning from fruit set to full maturity. Tissue was collected from mature field grown plants, clone 15 grafted on rootstock 101-14. The library was constructed using Stratagenes cDNA Synthesis Kit and was subtracted to Cot 5 with additional subtraction against the 4 most abundant genes (2S albumin, dehydr…	Generation of ESTs in Vitis vinifera wine grape (Cabernet	Peng F. Reid K.E. Liao N. Schlosser J. Lijavetzky D.
AGPA	EC966274	110399749	40530300	Vitis vinifera		Seed	Fruit set to maturity	WIN08 is a cDNA library made from seed tissue collected from 8 stages of berry development, spanning from fruit set to full maturity. Tissue was collected from mature field grown plants, clone 15 grafted on rootstock 101-14. The library was constructed using Stratagenes cDNA Synthesis Kit and was subtracted to Cot 5 with additional subtraction against the 4 most abundant genes (2S albumin, dehydr…	Generation of ESTs in Vitis vinifera wine grape (Cabernet	Peng F. Reid K.E. Liao N. Schlosser J. Lijavetzky D.
AGPA	EC966772	110400220	40530798	Vitis vinifera		Seed	Fruit set to maturity	WIN08 is a cDNA library made from seed tissue collected from 8 stages of berry development, spanning from fruit set to full maturity. Tissue was collected from mature field grown plants, clone 15 grafted on rootstock 101-14. The library was constructed using Stratagenes cDNA Synthesis Kit and was subtracted to Cot 5 with additional subtraction against the 4 most abundant genes (2S albumin, dehydr…	Generation of ESTs in Vitis vinifera wine grape (Cabernet	Peng F. Reid K.E. Liao N. Schlosser J. Lijavetzky D.
AGPA	EC967450	110400868	40531476	Vitis vinifera		Seed	Fruit set to maturity	WIN08 is a cDNA library made from seed tissue collected from 8 stages of berry development, spanning from fruit set to full maturity. Tissue was collected from mature field grown plants, clone 15 grafted on rootstock 101-14. The library was constructed using Stratagenes cDNA Synthesis Kit and was subtracted to Cot 5 with additional subtraction against the 4 most abundant genes (2S albumin, dehydr…	Generation of ESTs in Vitis vinifera wine grape (Cabernet	Peng F. Reid K.E. Liao N. Schlosser J. Lijavetzky D.
AGPA	EC970050	110404652	40534076	Vitis vinifera		Pericarp	Fruit set to maturity	WIN09 is a cDNA library made from pericarp tissue collected from 8 stages of berry development, spanning from fruit set to full maturity. Tissue was collected from mature field grown plants, clone 15 grafted on rootstock 101-14. The library was constructed using Stratagenes cDNA Synthesis Kit and was subtracted to Cot 2.5 following a protocol adapted from Bonaldo et al. Normalization and subtract…	Generation of ESTs in Vitis vinifera wine grape (Cabernet	Peng F. Reid K.E. Liao N. Schlosser J. Lijavetzky D.
AGPA	EC979320	110413531	40543346	Vitis vinifera		Berry	Anthesis flower to prior to veraison	WIN11 is a cDNA library made from pericarp tissue collected from anthesis flower and 4 stages of berry development, spanning from fruit set (2mm) to just prior to veraison (10 mm). Tissue was collected from mature field grown plants. The library was constructed using Stratagenes cDNA Synthesis Kit and was normalized to Cot 5 following a protocol adapted from Bonaldo et al. Normalization and subtr…	Generation of ESTs in Vitis vinifera wine grape (Cabernet	Peng F. Reid K.E. Liao N. Schlosser J. Lijavetzky D.
AGPA	EC984648	110418490	40548674	Vitis vinifera		Berry	Anthesis flower to prior to veraison	WIN11 is a cDNA library made from pericarp tissue collected from anthesis flower and 4 stages of berry development, spanning from fruit set (2mm) to just prior to veraison (10 mm). Tissue was collected from mature field grown plants. The library was constructed using Stratagenes cDNA Synthesis Kit and was normalized to Cot 5 following a protocol adapted from Bonaldo et al. Normalization and subtr…	Generation of ESTs in Vitis vinifera wine grape (Cabernet	Peng F. Reid K.E. Liao N. Schlosser J. Lijavetzky D.
AGPA	EE031278	110527094	40595303	Zea mays		mixed	mixed	Maize Full length cDNA library constructed by Invitrogen from multiple tissues: 7 day seedling, 7 day seedling with 2 day salt treatment, 4 hour 45 C heat shock, 24 hour 10 C treatment, 4 hour UV-B treatment, 2 day osmotic stress, 7 day etiolated seedling and Juvenile leaf. Vector: pCMV-SPORT 6.1; Site_1: EcoRV; Site_2: NotI; This is a Gateway compatible vector, permitting clone movement to new v…	Maize Full-length cDNA Project.	Collura K. Wissotski M. Campos D. Kudrna D. Golser W.
AGPA	EE078086	110700967	40641388	Vitis vinifera	Bud				EST sequences from Thompson-seedless and Carmenere	Pena-Cortes H. Cuadros A. Ramirez I. Dorta F. Pinto M.
AGPA	EE079357	110701601	40642659	Vitis vinifera	Bud				EST sequences from Thompson-seedless and Carmenere	Pena-Cortes H. Cuadros A. Ramirez I. Dorta F. Pinto M.
AGPA	EE081491	110706185	40644793	Vitis vinifera	Fruit				EST sequences from Thompson-seedless and Carmenere	Pena-Cortes H. Cuadros A. Ramirez I. Dorta F. Pinto M.
AGPA	EE103709	110728280	40667011	Vitis vinifera	Inflorescence				EST sequences from Thompson-seedless and Carmenere	Pena-Cortes H. Cuadros A. Ramirez I. Dorta F. Pinto M.
AGPA	DY268961	110845690	36087330	Citrus clementina		mixed	adult	Tissue: Vegetative tips & buds Dormant buds Leaves shoots and internodes, Roots, Leaf, flower, ovary & fruit abscission zones, Flowers and inflorescences, Growing & senescent ovaries, Developing fruitlets (Stages I & II), Flavedo (growing, ripening and senescent fruits), Fruit flesh (juice sacs, Stages I, II & III). Short and Long-term salinity (leaves), Drought and rehydration (leaves and lamina…	Analysis of 52.626 Citrus ESTs from Standard and Normalized	Terol J. Agusti J. Alos E. Andres F. Argout X.
AGPA	DY269054	110845735	36087423	Citrus clementina		mixed	adult	Tissue: Vegetative tips & buds Dormant buds Leaves shoots and internodes, Roots, Leaf, flower, ovary & fruit abscission zones, Flowers and inflorescences, Growing & senescent ovaries, Developing fruitlets (Stages I & II), Flavedo (growing, ripening and senescent fruits), Fruit flesh (juice sacs, Stages I, II & III). Short and Long-term salinity (leaves), Drought and rehydration (leaves and lamina…	Analysis of 52.626 Citrus ESTs from Standard and Normalized	Terol J. Agusti J. Alos E. Andres F. Argout X.
AGPA	DY287003	110868361	36105372	Citrus clementina		mixed	adult	Tissue: Vegetative tips & buds Dormant buds Leaves shoots and internodes, Roots, Leaf, flower, ovary & fruit abscission zones, Flowers and inflorescences, Growing & senescent ovaries, Developing fruitlets (Stages I & II), Flavedo (growing, ripening and senescent fruits), Fruit flesh (juice sacs, Stages I, II & III). Short and Long-term salinity (leaves), Drought and rehydration (leaves and lamina…	Analysis of 52.626 Citrus ESTs from Standard and Normalized	Terol J. Agusti J. Alos E. Andres F. Argout X.
AGPA	DY287319	110868530	36105688	Citrus clementina		mixed	adult	Tissue: Vegetative tips & buds Dormant buds Leaves shoots and internodes, Roots, Leaf, flower, ovary & fruit abscission zones, Flowers and inflorescences, Growing & senescent ovaries, Developing fruitlets (Stages I & II), Flavedo (growing, ripening and senescent fruits), Fruit flesh (juice sacs, Stages I, II & III). Short and Long-term salinity (leaves), Drought and rehydration (leaves and lamina…	Analysis of 52.626 Citrus ESTs from Standard and Normalized	Terol J. Agusti J. Alos E. Andres F. Argout X.
AGPA	DY292106	110870891	36110475	Citrus clementina		mixed	adult	Tissue: Vegetative tips & buds Dormant buds Leaves shoots and internodes, Roots, Leaf, flower, ovary & fruit abscission zones, Flowers and inflorescences, Growing & senescent ovaries, Developing fruitlets (Stages I & II), Flavedo (growing, ripening and senescent fruits), Fruit flesh (juice sacs, Stages I, II & III). Short and Long-term salinity (leaves), Drought and rehydration (leaves and lamina…	Analysis of 52.626 Citrus ESTs from Standard and Normalized	Terol J. Agusti J. Alos E. Andres F. Argout X.
AGPA	DY294550	110876579	36112919	Citrus clementina		mixed	adult	Tissue: Vegetative tips & buds Dormant buds Leaves shoots and internodes, Roots, Leaf, flower, ovary & fruit abscission zones, Flowers and inflorescences, Growing & senescent ovaries, Developing fruitlets (Stages I & II), Flavedo (growing, ripening and senescent fruits), Fruit flesh (juice sacs, Stages I, II & III). Short and Long-term salinity (leaves), Drought and rehydration (leaves and lamina…	Analysis of 52.626 Citrus ESTs from Standard and Normalized	Terol J. Agusti J. Alos E. Andres F. Argout X.
AGPA	DY296107	110877409	36114476	Citrus clementina		mixed	adult	Tissue: Vegetative tips & buds Dormant buds Leaves shoots and internodes, Roots, Leaf, flower, ovary & fruit abscission zones, Flowers and inflorescences, Growing & senescent ovaries, Developing fruitlets (Stages I & II), Flavedo (growing, ripening and senescent fruits), Fruit flesh (juice sacs, Stages I, II & III). Short and Long-term salinity (leaves), Drought and rehydration (leaves and lamina…	Analysis of 52.626 Citrus ESTs from Standard and Normalized	Terol J. Agusti J. Alos E. Andres F. Argout X.
AGPA	DY296510	110877623	36114879	Citrus clementina		mixed	adult	Tissue: Vegetative tips & buds Dormant buds Leaves shoots and internodes, Roots, Leaf, flower, ovary & fruit abscission zones, Flowers and inflorescences, Growing & senescent ovaries, Developing fruitlets (Stages I & II), Flavedo (growing, ripening and senescent fruits), Fruit flesh (juice sacs, Stages I, II & III). Short and Long-term salinity (leaves), Drought and rehydration (leaves and lamina…	Analysis of 52.626 Citrus ESTs from Standard and Normalized	Terol J. Agusti J. Alos E. Andres F. Argout X.
AGPA	DY304159	110885668	36122528	Citrus clementina		mixed	adult	Tissue: Vegetative tips & buds Dormant buds Leaves shoots and internodes, Roots, Leaf, flower, ovary & fruit abscission zones, Flowers and inflorescences, Growing & senescent ovaries, Developing fruitlets (Stages I & II), Flavedo (growing, ripening and senescent fruits), Fruit flesh (juice sacs, Stages I, II & III). Short and Long-term salinity (leaves), Drought and rehydration (leaves and lamina…	Analysis of 52.626 Citrus ESTs from Standard and Normalized	Terol J. Agusti J. Alos E. Andres F. Argout X.
AGPA	DY304279	110885732	36122648	Citrus clementina		mixed	adult	Tissue: Vegetative tips & buds Dormant buds Leaves shoots and internodes, Roots, Leaf, flower, ovary & fruit abscission zones, Flowers and inflorescences, Growing & senescent ovaries, Developing fruitlets (Stages I & II), Flavedo (growing, ripening and senescent fruits), Fruit flesh (juice sacs, Stages I, II & III). Short and Long-term salinity (leaves), Drought and rehydration (leaves and lamina…	Analysis of 52.626 Citrus ESTs from Standard and Normalized	Terol J. Agusti J. Alos E. Andres F. Argout X.
AGPA	EE290674	111192538	40908010	Zea mays		mixed	mixed	Maize Full length cDNA library constructed by Invitrogen from multiple tissues: 7 day seedling, 7 day seedling with 2 day salt treatment, 4 hour 45 C heat shock, 24 hour 10 C treatment, 4 hour UV-B treatment, 2 day osmotic stress, 7 day etiolated seedling and Juvenile leaf. Vector: pCMV-SPORT 6.1; Site_1: EcoRV; Site_2: NotI; This is a Gateway compatible vector, permitting clone movement to new v…	Maize Full-length cDNA Project.	Collura K. Wissotski M. Campos D. Kudrna D. Golser W.
AGPA	EG449929	116407337	42461503	Arabidopsis thaliana		see description		Arabidopsis roots inflorescence callus young seedlings and Arabidopsis treated with cold, heat, salt, 2,4-D, hydrogen peroxide, UV, IAA, Xanthomonas and Pseudomonas.	Reconstruction of cDNA sequences for Arabidopsis genes from	Xiao Y. Underwood B. Moskal W. Wang W. Redman J.
AGPA	EG471585	116428993	42483159	Arabidopsis thaliana		see description		Arabidopsis roots inflorescence callus young seedlings and Arabidopsis treated with cold, heat, salt, 2,4-D, hydrogen peroxide, UV, IAA, Xanthomonas and Pseudomonas.	Reconstruction of cDNA sequences for Arabidopsis genes from	Xiao Y. Underwood B. Moskal W. Wang W. Redman J.
AGPA	EG471614	116429022	42483188	Arabidopsis thaliana		see description		Arabidopsis roots inflorescence callus young seedlings and Arabidopsis treated with cold, heat, salt, 2,4-D, hydrogen peroxide, UV, IAA, Xanthomonas and Pseudomonas.	Reconstruction of cDNA sequences for Arabidopsis genes from	Xiao Y. Underwood B. Moskal W. Wang W. Redman J.
AGPA	EG471614	116429022	42483188	Arabidopsis thaliana		see description		Arabidopsis roots inflorescence callus young seedlings and Arabidopsis treated with cold, heat, salt, 2,4-D, hydrogen peroxide, UV, IAA, Xanthomonas and Pseudomonas.	Reconstruction of cDNA sequences for Arabidopsis genes from	Xiao Y. Underwood B. Moskal W. Wang W. Redman J.
AGPA	EG471614	116429022	42483188	Arabidopsis thaliana		see description		Arabidopsis roots inflorescence callus young seedlings and Arabidopsis treated with cold, heat, salt, 2,4-D, hydrogen peroxide, UV, IAA, Xanthomonas and Pseudomonas.	Reconstruction of cDNA sequences for Arabidopsis genes from	Xiao Y. Underwood B. Moskal W. Wang W. Redman J.
AGPA	EG492248	116449656	42503822	Arabidopsis thaliana		see description		Arabidopsis roots inflorescence callus young seedlings and Arabidopsis treated with cold, heat, salt, 2,4-D, hydrogen peroxide, UV, IAA, Xanthomonas and Pseudomonas.	Reconstruction of cDNA sequences for Arabidopsis genes from	Xiao Y. Underwood B. Moskal W. Wang W. Redman J.
AGPA	EG492249	116449657	42503823	Arabidopsis thaliana		see description		Arabidopsis roots inflorescence callus young seedlings and Arabidopsis treated with cold, heat, salt, 2,4-D, hydrogen peroxide, UV, IAA, Xanthomonas and Pseudomonas.	Reconstruction of cDNA sequences for Arabidopsis genes from	Xiao Y. Underwood B. Moskal W. Wang W. Redman J.
AGPA	EG492452	116449860	42504026	Arabidopsis thaliana		see description		Arabidopsis roots inflorescence callus young seedlings and Arabidopsis treated with cold, heat, salt, 2,4-D, hydrogen peroxide, UV, IAA, Xanthomonas and Pseudomonas.	Reconstruction of cDNA sequences for Arabidopsis genes from	Xiao Y. Underwood B. Moskal W. Wang W. Redman J.
AGPA	EG492453	116449861	42504027	Arabidopsis thaliana		see description		Arabidopsis roots inflorescence callus young seedlings and Arabidopsis treated with cold, heat, salt, 2,4-D, hydrogen peroxide, UV, IAA, Xanthomonas and Pseudomonas.	Reconstruction of cDNA sequences for Arabidopsis genes from	Xiao Y. Underwood B. Moskal W. Wang W. Redman J.
AGPA	EG515532	116472940	42527106	Arabidopsis thaliana		see description		Arabidopsis roots inflorescence callus young seedlings and Arabidopsis treated with cold, heat, salt, 2,4-D, hydrogen peroxide, UV, IAA, Xanthomonas and Pseudomonas.	Reconstruction of cDNA sequences for Arabidopsis genes from	Xiao Y. Underwood B. Moskal W. Wang W. Redman J.
AGPA	EG515540	116472948	42527114	Arabidopsis thaliana		see description		Arabidopsis roots inflorescence callus young seedlings and Arabidopsis treated with cold, heat, salt, 2,4-D, hydrogen peroxide, UV, IAA, Xanthomonas and Pseudomonas.	Reconstruction of cDNA sequences for Arabidopsis genes from	Xiao Y. Underwood B. Moskal W. Wang W. Redman J.
AGPA	EG524134	116481542	42535708	Arabidopsis thaliana		see description		Arabidopsis roots inflorescence callus young seedlings and Arabidopsis treated with cold, heat, salt, 2,4-D, hydrogen peroxide, UV, IAA, Xanthomonas and Pseudomonas.	Reconstruction of cDNA sequences for Arabidopsis genes from	Xiao Y. Underwood B. Moskal W. Wang W. Redman J.
AGPA	EG524178	116481586	42535752	Arabidopsis thaliana		see description		Arabidopsis roots inflorescence callus young seedlings and Arabidopsis treated with cold, heat, salt, 2,4-D, hydrogen peroxide, UV, IAA, Xanthomonas and Pseudomonas.	Reconstruction of cDNA sequences for Arabidopsis genes from	Xiao Y. Underwood B. Moskal W. Wang W. Redman J.
AGPA	EG524544	116481952	42536118	Arabidopsis thaliana		see description		Arabidopsis roots inflorescence callus young seedlings and Arabidopsis treated with cold, heat, salt, 2,4-D, hydrogen peroxide, UV, IAA, Xanthomonas and Pseudomonas.	Reconstruction of cDNA sequences for Arabidopsis genes from	Xiao Y. Underwood B. Moskal W. Wang W. Redman J.
AGPA	EG524939	116482347	42536513	Arabidopsis thaliana		see description		Arabidopsis roots inflorescence callus young seedlings and Arabidopsis treated with cold, heat, salt, 2,4-D, hydrogen peroxide, UV, IAA, Xanthomonas and Pseudomonas.	Reconstruction of cDNA sequences for Arabidopsis genes from	Xiao Y. Underwood B. Moskal W. Wang W. Redman J.
AGPA	EG524939	116482347	42536513	Arabidopsis thaliana		see description		Arabidopsis roots inflorescence callus young seedlings and Arabidopsis treated with cold, heat, salt, 2,4-D, hydrogen peroxide, UV, IAA, Xanthomonas and Pseudomonas.	Reconstruction of cDNA sequences for Arabidopsis genes from	Xiao Y. Underwood B. Moskal W. Wang W. Redman J.
AGPA	EG524939	116482347	42536513	Arabidopsis thaliana		see description		Arabidopsis roots inflorescence callus young seedlings and Arabidopsis treated with cold, heat, salt, 2,4-D, hydrogen peroxide, UV, IAA, Xanthomonas and Pseudomonas.	Reconstruction of cDNA sequences for Arabidopsis genes from	Xiao Y. Underwood B. Moskal W. Wang W. Redman J.
AGPA	EG524940	116482348	42536514	Arabidopsis thaliana		see description		Arabidopsis roots inflorescence callus young seedlings and Arabidopsis treated with cold, heat, salt, 2,4-D, hydrogen peroxide, UV, IAA, Xanthomonas and Pseudomonas.	Reconstruction of cDNA sequences for Arabidopsis genes from	Xiao Y. Underwood B. Moskal W. Wang W. Redman J.
AGPA	EG524940	116482348	42536514	Arabidopsis thaliana		see description		Arabidopsis roots inflorescence callus young seedlings and Arabidopsis treated with cold, heat, salt, 2,4-D, hydrogen peroxide, UV, IAA, Xanthomonas and Pseudomonas.	Reconstruction of cDNA sequences for Arabidopsis genes from	Xiao Y. Underwood B. Moskal W. Wang W. Redman J.
AGPA	EG524940	116482348	42536514	Arabidopsis thaliana		see description		Arabidopsis roots inflorescence callus young seedlings and Arabidopsis treated with cold, heat, salt, 2,4-D, hydrogen peroxide, UV, IAA, Xanthomonas and Pseudomonas.	Reconstruction of cDNA sequences for Arabidopsis genes from	Xiao Y. Underwood B. Moskal W. Wang W. Redman J.
AGPA	EG657787	117325997	42670427	Ricinus communis	seed			The cDNA was generated using an oligo dT primer with a 3 NotI site. The 5 end of the cDNA was blunt-end ligated to the EcoRV site and the 3 end to the NotI site of the pCMV-SPORT6.1 vector. The average insert size of the library is 1.7 kb.	Ricinus communis EST sequencing	Melake A. Chan A. Orvis J. Zhao Q. Wortman J.
AGPA	EG658521	117326731	42671161	Ricinus communis	seed			The cDNA was generated using an oligo dT primer with a 3 NotI site. The 5 end of the cDNA was blunt-end ligated to the EcoRV site and the 3 end to the NotI site of the pCMV-SPORT6.1 vector. The average insert size of the library is 1.7 kb.	Ricinus communis EST sequencing	Melake A. Chan A. Orvis J. Zhao Q. Wortman J.
AGPA	EG659621	117327831	42672261	Ricinus communis	seed			The cDNA was generated using an oligo dT primer with a 3 NotI site. The 5 end of the cDNA was blunt-end ligated to the EcoRV site and the 3 end to the NotI site of the pCMV-SPORT6.1 vector. The average insert size of the library is 1.7 kb.	Ricinus communis EST sequencing	Melake A. Chan A. Orvis J. Zhao Q. Wortman J.
AGPA	EG659632	117327842	42672272	Ricinus communis	seed			The cDNA was generated using an oligo dT primer with a 3 NotI site. The 5 end of the cDNA was blunt-end ligated to the EcoRV site and the 3 end to the NotI site of the pCMV-SPORT6.1 vector. The average insert size of the library is 1.7 kb.	Ricinus communis EST sequencing	Melake A. Chan A. Orvis J. Zhao Q. Wortman J.
AGPA	EG661738	117329948	42674378	Ricinus communis	seed			The cDNA was generated using an oligo dT primer with a 3 NotI site. The 5 end of the cDNA was blunt-end ligated to the EcoRV site and the 3 end to the NotI site of the pCMV-SPORT6.1 vector. The average insert size of the library is 1.7 kb.	Ricinus communis EST sequencing	Melake A. Chan A. Orvis J. Zhao Q. Wortman J.
AGPA	EG676411	117345817	42689051	Ricinus communis	Root			The cDNA was generated using an oligo dT primer with a 3 NotI site. The 5 end of the cDNA was blunt-end ligated to the EcoRV site and the 3 end to the NotI site of the pCMV-SPORT6.1 vector. The average insert size of the library is 1.8 kb.	Ricinus communis EST sequencing	Melake A. Chan A. Orvis J. Zhao Q. Wortman J.
AGPA	EG690946	117360353	42703586	Ricinus communis	seed		12-33 days after pollination	The cDNA was generated using an oligo dT primer with a 3 NotI site. The 5 end of the cDNA was blunt-end ligated to the EcoRV site and the 3 end to the NotI site of the pCMV-SPORT6.1 vector. The average insert size of the library is 1.4 kb.	Ricinus communis EST sequencing	Melake A. Chan A. Orvis J. Zhao Q. Wortman J.
AGPA	EG693726	117363133	42706366	Ricinus communis	seed		12-33 days after pollination	The cDNA was generated using an oligo dT primer with a 3 NotI site. The 5 end of the cDNA was blunt-end ligated to the EcoRV site and the 3 end to the NotI site of the pCMV-SPORT6.1 vector. The average insert size of the library is 1.4 kb.	Ricinus communis EST sequencing	Melake A. Chan A. Orvis J. Zhao Q. Wortman J.
AGPA	EG694019	117363426	42706659	Ricinus communis	seed		12-33 days after pollination	The cDNA was generated using an oligo dT primer with a 3 NotI site. The 5 end of the cDNA was blunt-end ligated to the EcoRV site and the 3 end to the NotI site of the pCMV-SPORT6.1 vector. The average insert size of the library is 1.4 kb.	Ricinus communis EST sequencing	Melake A. Chan A. Orvis J. Zhao Q. Wortman J.
AGPA	EG694283	117363690	42706923	Ricinus communis	seed		12-33 days after pollination	The cDNA was generated using an oligo dT primer with a 3 NotI site. The 5 end of the cDNA was blunt-end ligated to the EcoRV site and the 3 end to the NotI site of the pCMV-SPORT6.1 vector. The average insert size of the library is 1.4 kb.	Ricinus communis EST sequencing	Melake A. Chan A. Orvis J. Zhao Q. Wortman J.
AGPA	EG694288	117363695	42706928	Ricinus communis	seed		12-33 days after pollination	The cDNA was generated using an oligo dT primer with a 3 NotI site. The 5 end of the cDNA was blunt-end ligated to the EcoRV site and the 3 end to the NotI site of the pCMV-SPORT6.1 vector. The average insert size of the library is 1.4 kb.	Ricinus communis EST sequencing	Melake A. Chan A. Orvis J. Zhao Q. Wortman J.
AGPA	EG694641	117364048	42707281	Ricinus communis	seed		12-33 days after pollination	The cDNA was generated using an oligo dT primer with a 3 NotI site. The 5 end of the cDNA was blunt-end ligated to the EcoRV site and the 3 end to the NotI site of the pCMV-SPORT6.1 vector. The average insert size of the library is 1.4 kb.	Ricinus communis EST sequencing	Melake A. Chan A. Orvis J. Zhao Q. Wortman J.
AGPA	EG694689	117364096	42707329	Ricinus communis	seed		12-33 days after pollination	The cDNA was generated using an oligo dT primer with a 3 NotI site. The 5 end of the cDNA was blunt-end ligated to the EcoRV site and the 3 end to the NotI site of the pCMV-SPORT6.1 vector. The average insert size of the library is 1.4 kb.	Ricinus communis EST sequencing	Melake A. Chan A. Orvis J. Zhao Q. Wortman J.
AGPA	EG695193	117364600	42707833	Ricinus communis	seed		12-33 days after pollination	The cDNA was generated using an oligo dT primer with a 3 NotI site. The 5 end of the cDNA was blunt-end ligated to the EcoRV site and the 3 end to the NotI site of the pCMV-SPORT6.1 vector. The average insert size of the library is 1.4 kb.	Ricinus communis EST sequencing	Melake A. Chan A. Orvis J. Zhao Q. Wortman J.
AGPA	EG695639	117365046	42708279	Ricinus communis	seed		12-33 days after pollination	The cDNA was generated using an oligo dT primer with a 3 NotI site. The 5 end of the cDNA was blunt-end ligated to the EcoRV site and the 3 end to the NotI site of the pCMV-SPORT6.1 vector. The average insert size of the library is 1.4 kb.	Ricinus communis EST sequencing	Melake A. Chan A. Orvis J. Zhao Q. Wortman J.
AGPA	EG695728	117365135	42708368	Ricinus communis	seed		12-33 days after pollination	The cDNA was generated using an oligo dT primer with a 3 NotI site. The 5 end of the cDNA was blunt-end ligated to the EcoRV site and the 3 end to the NotI site of the pCMV-SPORT6.1 vector. The average insert size of the library is 1.4 kb.	Ricinus communis EST sequencing	Melake A. Chan A. Orvis J. Zhao Q. Wortman J.
AGPA	EG696009	117365416	42708649	Ricinus communis	seed		12-33 days after pollination	The cDNA was generated using an oligo dT primer with a 3 NotI site. The 5 end of the cDNA was blunt-end ligated to the EcoRV site and the 3 end to the NotI site of the pCMV-SPORT6.1 vector. The average insert size of the library is 1.4 kb.	Ricinus communis EST sequencing	Melake A. Chan A. Orvis J. Zhao Q. Wortman J.
AGPA	EG696115	117365522	42708755	Ricinus communis	seed		12-33 days after pollination	The cDNA was generated using an oligo dT primer with a 3 NotI site. The 5 end of the cDNA was blunt-end ligated to the EcoRV site and the 3 end to the NotI site of the pCMV-SPORT6.1 vector. The average insert size of the library is 1.4 kb.	Ricinus communis EST sequencing	Melake A. Chan A. Orvis J. Zhao Q. Wortman J.
AGPA	EG696126	117365533	42708766	Ricinus communis	seed		12-33 days after pollination	The cDNA was generated using an oligo dT primer with a 3 NotI site. The 5 end of the cDNA was blunt-end ligated to the EcoRV site and the 3 end to the NotI site of the pCMV-SPORT6.1 vector. The average insert size of the library is 1.4 kb.	Ricinus communis EST sequencing	Melake A. Chan A. Orvis J. Zhao Q. Wortman J.
AGPA	EG696223	117365630	42708863	Ricinus communis	seed		12-33 days after pollination	The cDNA was generated using an oligo dT primer with a 3 NotI site. The 5 end of the cDNA was blunt-end ligated to the EcoRV site and the 3 end to the NotI site of the pCMV-SPORT6.1 vector. The average insert size of the library is 1.4 kb.	Ricinus communis EST sequencing	Melake A. Chan A. Orvis J. Zhao Q. Wortman J.
AGPA	EG696701	117366108	42709341	Ricinus communis	seed		12-33 days after pollination	The cDNA was generated using an oligo dT primer with a 3 NotI site. The 5 end of the cDNA was blunt-end ligated to the EcoRV site and the 3 end to the NotI site of the pCMV-SPORT6.1 vector. The average insert size of the library is 1.4 kb.	Ricinus communis EST sequencing	Melake A. Chan A. Orvis J. Zhao Q. Wortman J.
AGPA	EG697100	117366507	42709740	Ricinus communis	seed		12-33 days after pollination	The cDNA was generated using an oligo dT primer with a 3 NotI site. The 5 end of the cDNA was blunt-end ligated to the EcoRV site and the 3 end to the NotI site of the pCMV-SPORT6.1 vector. The average insert size of the library is 1.4 kb.	Ricinus communis EST sequencing	Melake A. Chan A. Orvis J. Zhao Q. Wortman J.
AGPA	EG697598	117367005	42710238	Ricinus communis	seed		12-33 days after pollination	The cDNA was generated using an oligo dT primer with a 3 NotI site. The 5 end of the cDNA was blunt-end ligated to the EcoRV site and the 3 end to the NotI site of the pCMV-SPORT6.1 vector. The average insert size of the library is 1.4 kb.	Ricinus communis EST sequencing	Melake A. Chan A. Orvis J. Zhao Q. Wortman J.
AGPA	EG697842	117367249	42710482	Ricinus communis	seed		12-33 days after pollination	The cDNA was generated using an oligo dT primer with a 3 NotI site. The 5 end of the cDNA was blunt-end ligated to the EcoRV site and the 3 end to the NotI site of the pCMV-SPORT6.1 vector. The average insert size of the library is 1.4 kb.	Ricinus communis EST sequencing	Melake A. Chan A. Orvis J. Zhao Q. Wortman J.
AGPA	EE592834	118551614	41455658	Gossypium barbadense		fiber			Isolation and analyses of genes preferentially expressed	Tu L. Zhang X. Liang S. Liu D. Zhu L. Zeng F. Nie Y.
AGPA	EE592834	118551614	41455658	Gossypium barbadense		fiber			Isolation and analyses of genes preferentially expressed	Tu L. Zhang X. Liang S. Liu D. Zhu L. Zeng F. Nie Y.
AGPA	EE593154	118551976	41455978	Gossypium barbadense		fiber			Isolation and analyses of genes preferentially expressed	Tu L. Zhang X. Liang S. Liu D. Zhu L. Zeng F. Nie Y.
AGPA	EE593154	118551976	41455978	Gossypium barbadense		fiber			Isolation and analyses of genes preferentially expressed	Tu L. Zhang X. Liang S. Liu D. Zhu L. Zeng F. Nie Y.
AGPA	EE593283	118552115	41456107	Gossypium barbadense		fiber			Isolation and analyses of genes preferentially expressed	Tu L. Zhang X. Liang S. Liu D. Zhu L. Zeng F. Nie Y.
AGPA	EE593283	118552115	41456107	Gossypium barbadense		fiber			Isolation and analyses of genes preferentially expressed	Tu L. Zhang X. Liang S. Liu D. Zhu L. Zeng F. Nie Y.
AGPA	EE196180	119326677	40812929	Coffea canephora	Whole cherry			Library was built with ZAP Express lambda cDNA synthesis kit (STRATAGENE).	SSR mining in coffee tree EST databases: potential use of	Poncet V. Rondeau M. Tranchant C. Cayrel A. Hamon S. de
AGPA	EH211147	120481065	43580768	Zea mays	Primary root		2.5 days after germination		Transcriptomic and proteomic analyses of pericycle cells of	Dembinsky D. Woll K. Saleem M. Liu Y. Fu Y.
AGPA	EH261610	120533477	43631231	Glycine max		Leaf		1. Total RNA was isolated from infected soybean leaf tissue 6-8 days post inoculation with P. pachyrhizi isolate TW72-1 using the ToTally RNA kit (Ambion, Inc., Austin, TX), and the poly(A)+ mRNA was purified using the OLIGOTEX mRNA purification kit (Qiagen, Valencia, CA). 2. First strand cDNA was primed with a NotI primer-adapter (5-pGACTAGTTCTAGATCGCGAGCGGCCGCCC(T)15-3 3. Double-stranded cDNA w…	Comparative Analysis of expressed sequence tags in the	Posada-Buitrago M.L. Brokstein P.B. Boore J.L.
AGPA	EH093877	124567599	43431903	Gossypium hirsutum		fiber	9 days post anthesis (dpa)	The library was constructed using PCR-select cDNA subtraction method with 9 dpa cotton fiber as tester and leaf as driver	Identification of genes preferentially expressed in cotton	Gao P. Zhao P.M. Wang J. Wang H.Y. Wu X.M. Xia G.X.
AGPA	EH798461	124707059	44192523	Arabidopsis thaliana		aerial	8 day seedlings	Arabidopsis seedlings grown on soil 8-days in continuous light at 20 C. RNA was extracted from aerial tissues and cDNA prepared from mRNA after oligodT priming.	Sampling the Arabidopsis transcriptome with massively	Weber A.P.M. Weber K.L. Carr K.M. Wilkerson C.
AGPA	EH798461	124707059	44192523	Arabidopsis thaliana		aerial	8 day seedlings	Arabidopsis seedlings grown on soil 8-days in continuous light at 20 C. RNA was extracted from aerial tissues and cDNA prepared from mRNA after oligodT priming.	Sampling the Arabidopsis transcriptome with massively	Weber A.P.M. Weber K.L. Carr K.M. Wilkerson C.
AGPA	EH798461	124707059	44192523	Arabidopsis thaliana		aerial	8 day seedlings	Arabidopsis seedlings grown on soil 8-days in continuous light at 20 C. RNA was extracted from aerial tissues and cDNA prepared from mRNA after oligodT priming.	Sampling the Arabidopsis transcriptome with massively	Weber A.P.M. Weber K.L. Carr K.M. Wilkerson C.
AGPA	EH821760	124730358	44215822	Arabidopsis thaliana		aerial	8 day seedlings	Arabidopsis seedlings grown on soil 8-days in continuous light at 20 C. RNA was extracted from aerial tissues and cDNA prepared from mRNA after oligodT priming.	Sampling the Arabidopsis transcriptome with massively	Weber A.P.M. Weber K.L. Carr K.M. Wilkerson C.
AGPA	EH847026	124756896	44241088	Arabidopsis thaliana		aerial	8 day seedlings	Arabidopsis seedlings grown on soil 8-days in continuous light at 20 C. RNA was extracted from aerial tissues and cDNA prepared from mRNA after oligodT priming.	Sampling the Arabidopsis transcriptome with massively	Weber A.P.M. Weber K.L. Carr K.M. Wilkerson C.
AGPA	EH849585	124759455	44243647	Arabidopsis thaliana		aerial	8 day seedlings	Arabidopsis seedlings grown on soil 8-days in continuous light at 20 C. RNA was extracted from aerial tissues and cDNA prepared from mRNA after oligodT priming.	Sampling the Arabidopsis transcriptome with massively	Weber A.P.M. Weber K.L. Carr K.M. Wilkerson C.
AGPA	EH852915	124762785	44246977	Arabidopsis thaliana		aerial	8 day seedlings	Arabidopsis seedlings grown on soil 8-days in continuous light at 20 C. RNA was extracted from aerial tissues and cDNA prepared from mRNA after oligodT priming.	Sampling the Arabidopsis transcriptome with massively	Weber A.P.M. Weber K.L. Carr K.M. Wilkerson C.
AGPA	EH856929	124766799	44250991	Arabidopsis thaliana		aerial	8 day seedlings	Arabidopsis seedlings grown on soil 8-days in continuous light at 20 C. RNA was extracted from aerial tissues and cDNA prepared from mRNA after oligodT priming.	Sampling the Arabidopsis transcriptome with massively	Weber A.P.M. Weber K.L. Carr K.M. Wilkerson C.
AGPA	EH856929	124766799	44250991	Arabidopsis thaliana		aerial	8 day seedlings	Arabidopsis seedlings grown on soil 8-days in continuous light at 20 C. RNA was extracted from aerial tissues and cDNA prepared from mRNA after oligodT priming.	Sampling the Arabidopsis transcriptome with massively	Weber A.P.M. Weber K.L. Carr K.M. Wilkerson C.
AGPA	EH856929	124766799	44250991	Arabidopsis thaliana		aerial	8 day seedlings	Arabidopsis seedlings grown on soil 8-days in continuous light at 20 C. RNA was extracted from aerial tissues and cDNA prepared from mRNA after oligodT priming.	Sampling the Arabidopsis transcriptome with massively	Weber A.P.M. Weber K.L. Carr K.M. Wilkerson C.
AGPA	EH899390	124814524	44293452	Arabidopsis thaliana		aerial	8 day seedlings	Arabidopsis seedlings grown on soil 8-days in continuous light at 20 C. RNA was extracted from aerial tissues and cDNA prepared from mRNA after oligodT priming.	Sampling the Arabidopsis transcriptome with massively	Weber A.P.M. Weber K.L. Carr K.M. Wilkerson C.
AGPA	EH899390	124814524	44293452	Arabidopsis thaliana		aerial	8 day seedlings	Arabidopsis seedlings grown on soil 8-days in continuous light at 20 C. RNA was extracted from aerial tissues and cDNA prepared from mRNA after oligodT priming.	Sampling the Arabidopsis transcriptome with massively	Weber A.P.M. Weber K.L. Carr K.M. Wilkerson C.
AGPA	EH899390	124814524	44293452	Arabidopsis thaliana		aerial	8 day seedlings	Arabidopsis seedlings grown on soil 8-days in continuous light at 20 C. RNA was extracted from aerial tissues and cDNA prepared from mRNA after oligodT priming.	Sampling the Arabidopsis transcriptome with massively	Weber A.P.M. Weber K.L. Carr K.M. Wilkerson C.
AGPA	EH902576	124817710	44296638	Arabidopsis thaliana		aerial	8 day seedlings	Arabidopsis seedlings grown on soil 8-days in continuous light at 20 C. RNA was extracted from aerial tissues and cDNA prepared from mRNA after oligodT priming.	Sampling the Arabidopsis transcriptome with massively	Weber A.P.M. Weber K.L. Carr K.M. Wilkerson C.
AGPA	EH902576	124817710	44296638	Arabidopsis thaliana		aerial	8 day seedlings	Arabidopsis seedlings grown on soil 8-days in continuous light at 20 C. RNA was extracted from aerial tissues and cDNA prepared from mRNA after oligodT priming.	Sampling the Arabidopsis transcriptome with massively	Weber A.P.M. Weber K.L. Carr K.M. Wilkerson C.
AGPA	EH902576	124817710	44296638	Arabidopsis thaliana		aerial	8 day seedlings	Arabidopsis seedlings grown on soil 8-days in continuous light at 20 C. RNA was extracted from aerial tissues and cDNA prepared from mRNA after oligodT priming.	Sampling the Arabidopsis transcriptome with massively	Weber A.P.M. Weber K.L. Carr K.M. Wilkerson C.
AGPA	EH926364	124841927	44320426	Arabidopsis thaliana		aerial	8 day seedlings	Arabidopsis seedlings grown on soil 8-days in continuous light at 20 C. RNA was extracted from aerial tissues and cDNA prepared from mRNA after oligodT priming.	Sampling the Arabidopsis transcriptome with massively	Weber A.P.M. Weber K.L. Carr K.M. Wilkerson C.
AGPA	EH926364	124841927	44320426	Arabidopsis thaliana		aerial	8 day seedlings	Arabidopsis seedlings grown on soil 8-days in continuous light at 20 C. RNA was extracted from aerial tissues and cDNA prepared from mRNA after oligodT priming.	Sampling the Arabidopsis transcriptome with massively	Weber A.P.M. Weber K.L. Carr K.M. Wilkerson C.
AGPA	EH926364	124841927	44320426	Arabidopsis thaliana		aerial	8 day seedlings	Arabidopsis seedlings grown on soil 8-days in continuous light at 20 C. RNA was extracted from aerial tissues and cDNA prepared from mRNA after oligodT priming.	Sampling the Arabidopsis transcriptome with massively	Weber A.P.M. Weber K.L. Carr K.M. Wilkerson C.
AGPA	EH931924	124847487	44325986	Arabidopsis thaliana		aerial	8 day seedlings	Arabidopsis seedlings grown on soil 8-days in continuous light at 20 C. RNA was extracted from aerial tissues and cDNA prepared from mRNA after oligodT priming.	Sampling the Arabidopsis transcriptome with massively	Weber A.P.M. Weber K.L. Carr K.M. Wilkerson C.
AGPA	EH931924	124847487	44325986	Arabidopsis thaliana		aerial	8 day seedlings	Arabidopsis seedlings grown on soil 8-days in continuous light at 20 C. RNA was extracted from aerial tissues and cDNA prepared from mRNA after oligodT priming.	Sampling the Arabidopsis transcriptome with massively	Weber A.P.M. Weber K.L. Carr K.M. Wilkerson C.
AGPA	EH931924	124847487	44325986	Arabidopsis thaliana		aerial	8 day seedlings	Arabidopsis seedlings grown on soil 8-days in continuous light at 20 C. RNA was extracted from aerial tissues and cDNA prepared from mRNA after oligodT priming.	Sampling the Arabidopsis transcriptome with massively	Weber A.P.M. Weber K.L. Carr K.M. Wilkerson C.
AGPA	EH937053	124852616	44331115	Arabidopsis thaliana		aerial	8 day seedlings	Arabidopsis seedlings grown on soil 8-days in continuous light at 20 C. RNA was extracted from aerial tissues and cDNA prepared from mRNA after oligodT priming.	Sampling the Arabidopsis transcriptome with massively	Weber A.P.M. Weber K.L. Carr K.M. Wilkerson C.
AGPA	EH937053	124852616	44331115	Arabidopsis thaliana		aerial	8 day seedlings	Arabidopsis seedlings grown on soil 8-days in continuous light at 20 C. RNA was extracted from aerial tissues and cDNA prepared from mRNA after oligodT priming.	Sampling the Arabidopsis transcriptome with massively	Weber A.P.M. Weber K.L. Carr K.M. Wilkerson C.
AGPA	EH937053	124852616	44331115	Arabidopsis thaliana		aerial	8 day seedlings	Arabidopsis seedlings grown on soil 8-days in continuous light at 20 C. RNA was extracted from aerial tissues and cDNA prepared from mRNA after oligodT priming.	Sampling the Arabidopsis transcriptome with massively	Weber A.P.M. Weber K.L. Carr K.M. Wilkerson C.
AGPA	EH946486	124862049	44340548	Arabidopsis thaliana		aerial	8 day seedlings	Arabidopsis seedlings grown on soil 8-days in continuous light at 20 C. RNA was extracted from aerial tissues and cDNA prepared from mRNA after oligodT priming.	Sampling the Arabidopsis transcriptome with massively	Weber A.P.M. Weber K.L. Carr K.M. Wilkerson C.
AGPA	EH980935	124906855	44374997	Arabidopsis thaliana		aerial	8 day seedlings	Arabidopsis seedlings grown on soil 8-days in continuous light at 20 C. RNA was extracted from aerial tissues and cDNA prepared from mRNA after oligodT priming.	Sampling the Arabidopsis transcriptome with massively	Weber A.P.M. Weber K.L. Carr K.M. Wilkerson C.
AGPA	EH985775	124911695	44379837	Arabidopsis thaliana		aerial	8 day seedlings	Arabidopsis seedlings grown on soil 8-days in continuous light at 20 C. RNA was extracted from aerial tissues and cDNA prepared from mRNA after oligodT priming.	Sampling the Arabidopsis transcriptome with massively	Weber A.P.M. Weber K.L. Carr K.M. Wilkerson C.
AGPA	EH987281	124913407	44381343	Arabidopsis thaliana		aerial	8 day seedlings	Arabidopsis seedlings grown on soil 8-days in continuous light at 20 C. RNA was extracted from aerial tissues and cDNA prepared from mRNA after oligodT priming.	Sampling the Arabidopsis transcriptome with massively	Weber A.P.M. Weber K.L. Carr K.M. Wilkerson C.
AGPA	EL030014	124954961	44419309	Arabidopsis thaliana		aerial	8 day seedlings	Arabidopsis seedlings grown on soil 8-days in continuous light at 20 C. RNA was extracted from aerial tissues and cDNA prepared from mRNA after oligodT priming.	Sampling the Arabidopsis transcriptome with massively	Weber A.P.M. Weber K.L. Carr K.M. Wilkerson C.
AGPA	EL053002	124980018	44442297	Arabidopsis thaliana		aerial	8 day seedlings	Arabidopsis seedlings grown on soil 8-days in continuous light at 20 C. RNA was extracted from aerial tissues and cDNA prepared from mRNA after oligodT priming.	Sampling the Arabidopsis transcriptome with massively	Weber A.P.M. Weber K.L. Carr K.M. Wilkerson C.
AGPA	EL086429	125014160	44475724	Arabidopsis thaliana		aerial	8 day seedlings	Arabidopsis seedlings grown on soil 8-days in continuous light at 20 C. RNA was extracted from aerial tissues and cDNA prepared from mRNA after oligodT priming.	Sampling the Arabidopsis transcriptome with massively	Weber A.P.M. Weber K.L. Carr K.M. Wilkerson C.
AGPA	EL095417	125023148	44484712	Arabidopsis thaliana		aerial	8 day seedlings	Arabidopsis seedlings grown on soil 8-days in continuous light at 20 C. RNA was extracted from aerial tissues and cDNA prepared from mRNA after oligodT priming.	Sampling the Arabidopsis transcriptome with massively	Weber A.P.M. Weber K.L. Carr K.M. Wilkerson C.
AGPA	EL095417	125023148	44484712	Arabidopsis thaliana		aerial	8 day seedlings	Arabidopsis seedlings grown on soil 8-days in continuous light at 20 C. RNA was extracted from aerial tissues and cDNA prepared from mRNA after oligodT priming.	Sampling the Arabidopsis transcriptome with massively	Weber A.P.M. Weber K.L. Carr K.M. Wilkerson C.
AGPA	EL095417	125023148	44484712	Arabidopsis thaliana		aerial	8 day seedlings	Arabidopsis seedlings grown on soil 8-days in continuous light at 20 C. RNA was extracted from aerial tissues and cDNA prepared from mRNA after oligodT priming.	Sampling the Arabidopsis transcriptome with massively	Weber A.P.M. Weber K.L. Carr K.M. Wilkerson C.
AGPA	EL103603	125031334	44492898	Arabidopsis thaliana		aerial	8 day seedlings	Arabidopsis seedlings grown on soil 8-days in continuous light at 20 C. RNA was extracted from aerial tissues and cDNA prepared from mRNA after oligodT priming.	Sampling the Arabidopsis transcriptome with massively	Weber A.P.M. Weber K.L. Carr K.M. Wilkerson C.
AGPA	EL103603	125031334	44492898	Arabidopsis thaliana		aerial	8 day seedlings	Arabidopsis seedlings grown on soil 8-days in continuous light at 20 C. RNA was extracted from aerial tissues and cDNA prepared from mRNA after oligodT priming.	Sampling the Arabidopsis transcriptome with massively	Weber A.P.M. Weber K.L. Carr K.M. Wilkerson C.
AGPA	EL103603	125031334	44492898	Arabidopsis thaliana		aerial	8 day seedlings	Arabidopsis seedlings grown on soil 8-days in continuous light at 20 C. RNA was extracted from aerial tissues and cDNA prepared from mRNA after oligodT priming.	Sampling the Arabidopsis transcriptome with massively	Weber A.P.M. Weber K.L. Carr K.M. Wilkerson C.
AGPA	EL106762	125034493	44496057	Arabidopsis thaliana		aerial	8 day seedlings	Arabidopsis seedlings grown on soil 8-days in continuous light at 20 C. RNA was extracted from aerial tissues and cDNA prepared from mRNA after oligodT priming.	Sampling the Arabidopsis transcriptome with massively	Weber A.P.M. Weber K.L. Carr K.M. Wilkerson C.
AGPA	EL121791	125049522	44511086	Arabidopsis thaliana		aerial	8 day seedlings	Arabidopsis seedlings grown on soil 8-days in continuous light at 20 C. RNA was extracted from aerial tissues and cDNA prepared from mRNA after oligodT priming.	Sampling the Arabidopsis transcriptome with massively	Weber A.P.M. Weber K.L. Carr K.M. Wilkerson C.
AGPA	EL121791	125049522	44511086	Arabidopsis thaliana		aerial	8 day seedlings	Arabidopsis seedlings grown on soil 8-days in continuous light at 20 C. RNA was extracted from aerial tissues and cDNA prepared from mRNA after oligodT priming.	Sampling the Arabidopsis transcriptome with massively	Weber A.P.M. Weber K.L. Carr K.M. Wilkerson C.
AGPA	EL121791	125049522	44511086	Arabidopsis thaliana		aerial	8 day seedlings	Arabidopsis seedlings grown on soil 8-days in continuous light at 20 C. RNA was extracted from aerial tissues and cDNA prepared from mRNA after oligodT priming.	Sampling the Arabidopsis transcriptome with massively	Weber A.P.M. Weber K.L. Carr K.M. Wilkerson C.
AGPA	EL214908	125199954	44604203	Arabidopsis thaliana		aerial	8 day seedlings	Arabidopsis seedlings grown on soil 8-days in continuous light at 20 C. RNA was extracted from aerial tissues and cDNA prepared from mRNA after oligodT priming.	Sampling the Arabidopsis transcriptome with massively	Weber A.P.M. Weber K.L. Carr K.M. Wilkerson C.
AGPA	EL214908	125199954	44604203	Arabidopsis thaliana		aerial	8 day seedlings	Arabidopsis seedlings grown on soil 8-days in continuous light at 20 C. RNA was extracted from aerial tissues and cDNA prepared from mRNA after oligodT priming.	Sampling the Arabidopsis transcriptome with massively	Weber A.P.M. Weber K.L. Carr K.M. Wilkerson C.
AGPA	EL214908	125199954	44604203	Arabidopsis thaliana		aerial	8 day seedlings	Arabidopsis seedlings grown on soil 8-days in continuous light at 20 C. RNA was extracted from aerial tissues and cDNA prepared from mRNA after oligodT priming.	Sampling the Arabidopsis transcriptome with massively	Weber A.P.M. Weber K.L. Carr K.M. Wilkerson C.
AGPA	EL228595	125213828	44617890	Arabidopsis thaliana		aerial	8 day seedlings	Arabidopsis seedlings grown on soil 8-days in continuous light at 20 C. RNA was extracted from aerial tissues and cDNA prepared from mRNA after oligodT priming.	Sampling the Arabidopsis transcriptome with massively	Weber A.P.M. Weber K.L. Carr K.M. Wilkerson C.
AGPA	EL233583	125219498	44622878	Arabidopsis thaliana		aerial	8 day seedlings	Arabidopsis seedlings grown on soil 8-days in continuous light at 20 C. RNA was extracted from aerial tissues and cDNA prepared from mRNA after oligodT priming.	Sampling the Arabidopsis transcriptome with massively	Weber A.P.M. Weber K.L. Carr K.M. Wilkerson C.
AGPA	EL251894	125237809	44641189	Arabidopsis thaliana		aerial	8 day seedlings	Arabidopsis seedlings grown on soil 8-days in continuous light at 20 C. RNA was extracted from aerial tissues and cDNA prepared from mRNA after oligodT priming.	Sampling the Arabidopsis transcriptome with massively	Weber A.P.M. Weber K.L. Carr K.M. Wilkerson C.
AGPA	EL251894	125237809	44641189	Arabidopsis thaliana		aerial	8 day seedlings	Arabidopsis seedlings grown on soil 8-days in continuous light at 20 C. RNA was extracted from aerial tissues and cDNA prepared from mRNA after oligodT priming.	Sampling the Arabidopsis transcriptome with massively	Weber A.P.M. Weber K.L. Carr K.M. Wilkerson C.
AGPA	EL251894	125237809	44641189	Arabidopsis thaliana		aerial	8 day seedlings	Arabidopsis seedlings grown on soil 8-days in continuous light at 20 C. RNA was extracted from aerial tissues and cDNA prepared from mRNA after oligodT priming.	Sampling the Arabidopsis transcriptome with massively	Weber A.P.M. Weber K.L. Carr K.M. Wilkerson C.
AGPA	EL280976	125266891	44670271	Arabidopsis thaliana		aerial	8 day seedlings	Arabidopsis seedlings grown on soil 8-days in continuous light at 20 C. RNA was extracted from aerial tissues and cDNA prepared from mRNA after oligodT priming.	Sampling the Arabidopsis transcriptome with massively	Weber A.P.M. Weber K.L. Carr K.M. Wilkerson C.
AGPA	EL317038	125302953	44706333	Arabidopsis thaliana		aerial	8 day seedlings	Arabidopsis seedlings grown on soil 8-days in continuous light at 20 C. RNA was extracted from aerial tissues and cDNA prepared from mRNA after oligodT priming.	Sampling the Arabidopsis transcriptome with massively	Weber A.P.M. Weber K.L. Carr K.M. Wilkerson C.
AGPA	EE453913	126493741	41178485	Brassica napus				Sequences have been trimmed to remove vector and low quality regions using LUCY sequence cleanup software (www.tigr.org).	Transcriptome analysis of early seed development in canola	Selvaraj G. Kurylo E. Hirji R. Datla R.
AGPA	EE457866	126495217	41182438	Brassica napus				Sequences have been trimmed to remove vector and low quality regions using LUCY sequence cleanup software (www.tigr.org).	Transcriptome analysis of early seed development in canola	Selvaraj G. Kurylo E. Hirji R. Datla R.
AGPA	EE031279	148987429	46956710	Zea mays		mixed	mixed	Maize Full length cDNA library constructed by Invitrogen from multiple tissues: 7 day seedling, 7 day seedling with 2 day salt treatment, 4 hour 45 C heat shock, 24 hour 10 C treatment, 4 hour UV-B treatment, 2 day osmotic stress, 7 day etiolated seedling and Juvenile leaf. Vector: pCMV-SPORT 6.1; Site_1: EcoRV; Site_2: NotI; This is a Gateway compatible vector, permitting clone movement to new v…	Maize Full-length cDNA Project.	Collura K. Wissotski M. Campos D. Kudrna D. Golser W.
AGPA	EE178206	149089048	46995081	Zea mays		mixed	mixed	Maize Full length cDNA library constructed by Invitrogen from multiple tissues: 7 day seedling, 7 day seedling with 2 day salt treatment, 4 hour 45 C heat shock, 24 hour 10 C treatment, 4 hour UV-B treatment, 2 day osmotic stress, 7 day etiolated seedling and Juvenile leaf. Vector: pCMV-SPORT 6.1; Site_1: EcoRV; Site_2: NotI; This is a Gateway compatible vector, permitting clone movement to new v…	Maize Full-length cDNA Project.	Collura K. Wissotski M. Campos D. Kudrna D. Golser W.
AGPA	EE180307	149094750	46996969	Zea mays		mixed	mixed	Maize Full length cDNA library constructed by Invitrogen from multiple tissues: 7 day seedling, 7 day seedling with 2 day salt treatment, 4 hour 45 C heat shock, 24 hour 10 C treatment, 4 hour UV-B treatment, 2 day osmotic stress, 7 day etiolated seedling and Juvenile leaf. Vector: pCMV-SPORT 6.1; Site_1: EcoRV; Site_2: NotI; This is a Gateway compatible vector, permitting clone movement to new v…	Maize Full-length cDNA Project.	Collura K. Wissotski M. Campos D. Kudrna D. Golser W.
AGPA	EE290675	149105190	47007233	Zea mays		mixed	mixed	Maize Full length cDNA library constructed by Invitrogen from multiple tissues: 7 day seedling, 7 day seedling with 2 day salt treatment, 4 hour 45 C heat shock, 24 hour 10 C treatment, 4 hour UV-B treatment, 2 day osmotic stress, 7 day etiolated seedling and Juvenile leaf. Vector: pCMV-SPORT 6.1; Site_1: EcoRV; Site_2: NotI; This is a Gateway compatible vector, permitting clone movement to new v…	Maize Full-length cDNA Project.	Collura K. Wissotski M. Campos D. Kudrna D. Golser W.
AGPA	ES867567	149967542	47184989	Picea sitchensis	Green portion of the leader tissue from one year old clonal trees grown under greenhouse conditions in standard potting soil mixture			s. mRNA was isolated from each tissue source independently and equal quantities of mRNA from each tissue were then pooled. cDNA was prepared from 20 micrograms of mRNA according to the full-length cDNA library construction method described by Carninci P. et al. (2000), Genome Research 10(10):1617-1630 and directionally ligated into the pBluescript II SK (+) XR vector digested with XhoI (5 end) an…	Expressed sequence tags from multiple Spruce cDNA libraries	Ralph S. Kolosova N. Oddy C. Chun E. Reid K.E. Liao N.
AGPA	EV283093	151413285	47621511	Glycine max		nodules root tip strip root whole root inoculated root drought stressed root, salt stressed root, waterlogged root		Total RNA isolated using TRIzol reagent. No DNaseI digestion was performed. Total RNAs were pooled together. Double strand cDNA were synthesized from pooled RNA using SMART technology (Clontech). The prepared cDNA was normalized by cDNA denaturation/reassociation, treatment by duplex-specific nuclease(DSN) and amplification of normalized fraction by PCR. The normalized cDNA was then digested with…	Construction and analysis of normalized cDNA library from	Moskal W. Xiao Y. Town C.D.
AGPA	EX303998	157430031	49769118	Phaseolus vulgaris	Fruit (Pods)	Pod	20 Days after anthesis (DAA)	The cDNA library was prepared following all the guidelines and the protocols provided by manufacturer (Invitrogen Corporation) of the CloneMiner cDNA Library Construction Kit. This CloneMiner cDNA Library Construction Kit was used because it enables us to construct highly representative cDNA libraries without the risk of restriction enzymes cutting our precious cDNA clones /genes. Therefore, we c…	Analysis of expressed sequence tags (ESTs) generated from	Bhore S.J. Amelia K. Nurhuda J. Naqsya S.M. Shah F.H.
AGPA	EX304863	157430894	49769983	Phaseolus vulgaris	Fruit (Pods)	Pod	20 Days after anthesis (DAA)	The cDNA library was prepared following all the guidelines and the protocols provided by manufacturer (Invitrogen Corporation) of the CloneMiner cDNA Library Construction Kit. This CloneMiner cDNA Library Construction Kit was used because it enables us to construct highly representative cDNA libraries without the risk of restriction enzymes cutting our precious cDNA clones /genes. Therefore, we c…	Analysis of expressed sequence tags (ESTs) generated from	Bhore S.J. Amelia K. Nurhuda J. Naqsya S.M. Shah F.H.
AGPA	EY955506	161580191	51496312	Zea mays	Ovary		prefertilization	The 3anchored cDNA Sequences were generated using the 454-GS20 platform. cDNA was prepared from total RNA using a biotinylated dT-B adaptor to prime first strand synthesis. Double stranded cDNA was purified on streptavidin beads and digested with MspI. A custom A-adaptor that incorporated a 3 base multiplex key a CG overhang was ligated to the MspI ends. Following ligation, single stranded sequen…	Transcript profiling by 3-untranslated region sequencing	Eveland A.L. McCarty D.R. Koch K.E.
AGPA	FC068726	161715387	51610562	Vitis vinifera		roots	10 cm high plants grown in Magenta boxes	Vitis vinifera roots grown in Murashige and Skoog (1962) macro and micronutrients with Gamborgs B5 vitamins (Gamborg et al., 1968) supplemented with 1.5% sucrose, 1% agar under control conditions as well as subjected to cold (0-1.5oC), water-deficit, and 150 mM NaCl stress for 2, 4, 6 h. cDNA Library was constructed using total RNA from cold, drought, 150 mM NaCl stressed and well watered Vitis v…	An expressed sequence tag (EST) collection from abiotically	Ergul A. Cushman J.C.
AGPA	FC331435	162155017	51909502	Physcomitrella patens subsp. patens		Protonema	Asexual stage monoic organism	In Vivo Conditions: Solid culture media BCDA media. The library was made from oligo(dT)-primed cDNA and cloned into the pMCL200_cdna vector. PolyA RNA was primed with oligo(dT) primer (5-GACTAGTTCTAGATCGCGAGCGGCCGCCCTTTTTTTTTTTTTTT-3), ligated to a SalI adapter (5-TCGACCCACGCGTCCG and 5-CGGACGCGTGGG) and digested with NotI. cDNA was size selected >2kb using 1.1% agarose gel electrophoresis then l…	DOE Joint Genome Institute Physcomitrella patens EST project	Richardson P. Lucas S. Rokhsar D. Wang M. Lindquist E.A.
AGPA	FC331436	162155018	51909503	Physcomitrella patens subsp. patens		Protonema	Asexual stage monoic organism	In Vivo Conditions: Solid culture media BCDA media. The library was made from oligo(dT)-primed cDNA and cloned into the pMCL200_cdna vector. PolyA RNA was primed with oligo(dT) primer (5-GACTAGTTCTAGATCGCGAGCGGCCGCCCTTTTTTTTTTTTTTT-3), ligated to a SalI adapter (5-TCGACCCACGCGTCCG and 5-CGGACGCGTGGG) and digested with NotI. cDNA was size selected >2kb using 1.1% agarose gel electrophoresis then l…	DOE Joint Genome Institute Physcomitrella patens EST project	Richardson P. Lucas S. Rokhsar D. Wang M. Lindquist E.A.
AGPA	FC332076	162156260	51910143	Physcomitrella patens subsp. patens		Protonema	Asexual stage monoic organism	In Vivo Conditions: Solid culture media BCDA media. The library was made from oligo(dT)-primed cDNA and cloned into the pMCL200_cdna vector. PolyA RNA was primed with oligo(dT) primer (5-GACTAGTTCTAGATCGCGAGCGGCCGCCCTTTTTTTTTTTTTTT-3), ligated to a SalI adapter (5-TCGACCCACGCGTCCG and 5-CGGACGCGTGGG) and digested with NotI. cDNA was size selected >2kb using 1.1% agarose gel electrophoresis then l…	DOE Joint Genome Institute Physcomitrella patens EST project	Richardson P. Lucas S. Rokhsar D. Wang M. Lindquist E.A.
AGPA	FC345271	162169734	51923338	Physcomitrella patens subsp. patens		Protonema	Asexual stage monoic organism	In Vivo Conditions: Solid culture media BCDA media. The library was made from oligo(dT)-primed cDNA and cloned into the pMCL200_cdna vector. PolyA RNA was primed with oligo(dT) primer (5-GACTAGTTCTAGATCGCGAGCGGCCGCCCTTTTTTTTTTTTTTT-3), ligated to a SalI adapter (5-TCGACCCACGCGTCCG and 5-CGGACGCGTGGG) and digested with NotI. cDNA was size selected >2kb using 1.1% agarose gel electrophoresis then l…	DOE Joint Genome Institute Physcomitrella patens EST project	Richardson P. Lucas S. Rokhsar D. Wang M. Lindquist E.A.
AGPA	FC358499	162182068	51936566	Physcomitrella patens subsp. patens		Protonema	Asexual stage monoic organism	In Vivo Conditions: Solid culture media BCDA media. The library was made from oligo(dT)-primed cDNA and cloned into the pMCL200_cdna vector. PolyA RNA was primed with oligo(dT) primer (5-GACTAGTTCTAGATCGCGAGCGGCCGCCCTTTTTTTTTTTTTTT-3), ligated to a SalI adapter (5-TCGACCCACGCGTCCG and 5-CGGACGCGTGGG) and digested with NotI. cDNA was size selected >2kb using 1.1% agarose gel electrophoresis then l…	DOE Joint Genome Institute Physcomitrella patens EST project	Richardson P. Lucas S. Rokhsar D. Wang M. Lindquist E.A.
AGPA	FC358500	162182069	51936567	Physcomitrella patens subsp. patens		Protonema	Asexual stage monoic organism	In Vivo Conditions: Solid culture media BCDA media. The library was made from oligo(dT)-primed cDNA and cloned into the pMCL200_cdna vector. PolyA RNA was primed with oligo(dT) primer (5-GACTAGTTCTAGATCGCGAGCGGCCGCCCTTTTTTTTTTTTTTT-3), ligated to a SalI adapter (5-TCGACCCACGCGTCCG and 5-CGGACGCGTGGG) and digested with NotI. cDNA was size selected >2kb using 1.1% agarose gel electrophoresis then l…	DOE Joint Genome Institute Physcomitrella patens EST project	Richardson P. Lucas S. Rokhsar D. Wang M. Lindquist E.A.
AGPA	FC376011	162200139	51954078	Physcomitrella patens subsp. patens		Protonema	Asexual stage monoic organism	In Vivo Conditions: Solid culture media BCDA media. The library was made from oligo(dT)-primed cDNA and cloned into the pMCL200_cdna vector. PolyA RNA was primed with oligo(dT) primer (5-GACTAGTTCTAGATCGCGAGCGGCCGCCCTTTTTTTTTTTTTTT-3), ligated to a SalI adapter (5-TCGACCCACGCGTCCG and 5-CGGACGCGTGGG) and digested with NotI. cDNA was size selected from 1-2.5kb using 1.1% agarose gel electrophoresi…	DOE Joint Genome Institute Physcomitrella patens EST project	Richardson P. Lucas S. Rokhsar D. Wang M. Lindquist E.A.
AGPA	FC376012	162200140	51954079	Physcomitrella patens subsp. patens		Protonema	Asexual stage monoic organism	In Vivo Conditions: Solid culture media BCDA media. The library was made from oligo(dT)-primed cDNA and cloned into the pMCL200_cdna vector. PolyA RNA was primed with oligo(dT) primer (5-GACTAGTTCTAGATCGCGAGCGGCCGCCCTTTTTTTTTTTTTTT-3), ligated to a SalI adapter (5-TCGACCCACGCGTCCG and 5-CGGACGCGTGGG) and digested with NotI. cDNA was size selected from 1-2.5kb using 1.1% agarose gel electrophoresi…	DOE Joint Genome Institute Physcomitrella patens EST project	Richardson P. Lucas S. Rokhsar D. Wang M. Lindquist E.A.
AGPA	FC393484	162216027	51971551	Physcomitrella patens subsp. patens		Protonema	Asexual stage monoic organism	In Vivo Conditions: Solid culture media BCDA media. The library was made from oligo(dT)-primed cDNA and cloned into the pMCL200_cdna vector. PolyA RNA was primed with oligo(dT) primer (5-GACTAGTTCTAGATCGCGAGCGGCCGCCCTTTTTTTTTTTTTTT-3), ligated to a SalI adapter (5-TCGACCCACGCGTCCG and 5-CGGACGCGTGGG) and digested with NotI. cDNA was size selected from 1-2.5kb using 1.1% agarose gel electrophoresi…	DOE Joint Genome Institute Physcomitrella patens EST project	Richardson P. Lucas S. Rokhsar D. Wang M. Lindquist E.A.
AGPA	FC393485	162216028	51971552	Physcomitrella patens subsp. patens		Protonema	Asexual stage monoic organism	In Vivo Conditions: Solid culture media BCDA media. The library was made from oligo(dT)-primed cDNA and cloned into the pMCL200_cdna vector. PolyA RNA was primed with oligo(dT) primer (5-GACTAGTTCTAGATCGCGAGCGGCCGCCCTTTTTTTTTTTTTTT-3), ligated to a SalI adapter (5-TCGACCCACGCGTCCG and 5-CGGACGCGTGGG) and digested with NotI. cDNA was size selected from 1-2.5kb using 1.1% agarose gel electrophoresi…	DOE Joint Genome Institute Physcomitrella patens EST project	Richardson P. Lucas S. Rokhsar D. Wang M. Lindquist E.A.
AGPA	FC394611	162218645	51972678	Physcomitrella patens subsp. patens		Protonema	Asexual stage monoic organism	In Vivo Conditions: Solid culture media BCDA media. The library was made from oligo(dT)-primed cDNA and cloned into the pMCL200_cdna vector. PolyA RNA was primed with oligo(dT) primer (5-GACTAGTTCTAGATCGCGAGCGGCCGCCCTTTTTTTTTTTTTTT-3), ligated to a SalI adapter (5-TCGACCCACGCGTCCG and 5-CGGACGCGTGGG) and digested with NotI. cDNA was size selected from 1-2.5kb using 1.1% agarose gel electrophoresi…	DOE Joint Genome Institute Physcomitrella patens EST project	Richardson P. Lucas S. Rokhsar D. Wang M. Lindquist E.A.
AGPA	FC394612	162218646	51972679	Physcomitrella patens subsp. patens		Protonema	Asexual stage monoic organism	In Vivo Conditions: Solid culture media BCDA media. The library was made from oligo(dT)-primed cDNA and cloned into the pMCL200_cdna vector. PolyA RNA was primed with oligo(dT) primer (5-GACTAGTTCTAGATCGCGAGCGGCCGCCCTTTTTTTTTTTTTTT-3), ligated to a SalI adapter (5-TCGACCCACGCGTCCG and 5-CGGACGCGTGGG) and digested with NotI. cDNA was size selected from 1-2.5kb using 1.1% agarose gel electrophoresi…	DOE Joint Genome Institute Physcomitrella patens EST project	Richardson P. Lucas S. Rokhsar D. Wang M. Lindquist E.A.
AGPA	FC450529	162274801	52028596	Physcomitrella patens subsp. patens		Protonema	haploid stage 7 days old	In Vivo Conditions: Solid culture media BCDA media. The library was made from oligo(dT) primed cDNA and cloned into the pCMV-SPORT6 vector (Invitrogen Corp., Carlsbad, CA). PolyA RNA was primed with an oligo dT primer (5-GACTAGTTCTAGATCGCGAGCGGCCGCCCTTTTTTTTTTTTTTT-3), ligated to a SalI adapter (5-TCGACCCACGCGTCCG and 5- CGGACGCGTGGG) and digested with NotI. cDNA was size selected from 0.6-1.2kb …	DOE Joint Genome Institute Physcomitrella patens EST project	Richardson P. Lucas S. Rokhsar D. Wang M. Lindquist E.A.
AGPA	FC450530	162274802	52028597	Physcomitrella patens subsp. patens		Protonema	haploid stage 7 days old	In Vivo Conditions: Solid culture media BCDA media. The library was made from oligo(dT) primed cDNA and cloned into the pCMV-SPORT6 vector (Invitrogen Corp., Carlsbad, CA). PolyA RNA was primed with an oligo dT primer (5-GACTAGTTCTAGATCGCGAGCGGCCGCCCTTTTTTTTTTTTTTT-3), ligated to a SalI adapter (5-TCGACCCACGCGTCCG and 5- CGGACGCGTGGG) and digested with NotI. cDNA was size selected from 0.6-1.2kb …	DOE Joint Genome Institute Physcomitrella patens EST project	Richardson P. Lucas S. Rokhsar D. Wang M. Lindquist E.A.
AGPA	EL974771	164013280	45460920	Arabidopsis thaliana	Ovule			Ovules were microdissected from stage14 flowers. 0.5 ug of RNA was reverse transcribed and PCR amplified for 15 cycles using the BD SMART protocol (Clontech). cDNAs were fragmented and sequenced by the 454 corporation.	More than 150 small secreted peptides are expressed	Jones-Rhoades M.W. Preuss D.
AGPA	EL974771	164013280	45460920	Arabidopsis thaliana	Ovule			Ovules were microdissected from stage14 flowers. 0.5 ug of RNA was reverse transcribed and PCR amplified for 15 cycles using the BD SMART protocol (Clontech). cDNAs were fragmented and sequenced by the 454 corporation.	More than 150 small secreted peptides are expressed	Jones-Rhoades M.W. Preuss D.
AGPA	EL974771	164013280	45460920	Arabidopsis thaliana	Ovule			Ovules were microdissected from stage14 flowers. 0.5 ug of RNA was reverse transcribed and PCR amplified for 15 cycles using the BD SMART protocol (Clontech). cDNAs were fragmented and sequenced by the 454 corporation.	More than 150 small secreted peptides are expressed	Jones-Rhoades M.W. Preuss D.
AGPA	EL995488	164064603	45481637	Arabidopsis thaliana	Ovule			Ovules were microdissected from stage14 flowers. 0.5 ug of RNA was reverse transcribed and PCR amplified for 15 cycles using the BD SMART protocol (Clontech). cDNAs were fragmented and sequenced by the 454 corporation.	More than 150 small secreted peptides are expressed	Jones-Rhoades M.W. Preuss D.
AGPA	ES091519	164092086	45577667	Arabidopsis thaliana	Ovule			Ovules were microdissected from stage14 flowers. 0.5 ug of RNA was reverse transcribed and PCR amplified for 15 cycles using the BD SMART protocol (Clontech). cDNAs were fragmented and sequenced by the 454 corporation.	More than 150 small secreted peptides are expressed	Jones-Rhoades M.W. Preuss D.
AGPA	EL994673	164106248	45480822	Arabidopsis thaliana	Ovule			Ovules were microdissected from stage14 flowers. 0.5 ug of RNA was reverse transcribed and PCR amplified for 15 cycles using the BD SMART protocol (Clontech). cDNAs were fragmented and sequenced by the 454 corporation.	More than 150 small secreted peptides are expressed	Jones-Rhoades M.W. Preuss D.
AGPA	EL970417	164135962	45456566	Arabidopsis thaliana	Ovule			Ovules were microdissected from stage14 flowers. 0.5 ug of RNA was reverse transcribed and PCR amplified for 15 cycles using the BD SMART protocol (Clontech). cDNAs were fragmented and sequenced by the 454 corporation.	More than 150 small secreted peptides are expressed	Jones-Rhoades M.W. Preuss D.
AGPA	EL970417	164135962	45456566	Arabidopsis thaliana	Ovule			Ovules were microdissected from stage14 flowers. 0.5 ug of RNA was reverse transcribed and PCR amplified for 15 cycles using the BD SMART protocol (Clontech). cDNAs were fragmented and sequenced by the 454 corporation.	More than 150 small secreted peptides are expressed	Jones-Rhoades M.W. Preuss D.
AGPA	EL970417	164135962	45456566	Arabidopsis thaliana	Ovule			Ovules were microdissected from stage14 flowers. 0.5 ug of RNA was reverse transcribed and PCR amplified for 15 cycles using the BD SMART protocol (Clontech). cDNAs were fragmented and sequenced by the 454 corporation.	More than 150 small secreted peptides are expressed	Jones-Rhoades M.W. Preuss D.
AGPA	EL998549	164150477	45484698	Arabidopsis thaliana	Ovule			Ovules were microdissected from stage14 flowers. 0.5 ug of RNA was reverse transcribed and PCR amplified for 15 cycles using the BD SMART protocol (Clontech). cDNAs were fragmented and sequenced by the 454 corporation.	More than 150 small secreted peptides are expressed	Jones-Rhoades M.W. Preuss D.
AGPA	EL998549	164150477	45484698	Arabidopsis thaliana	Ovule			Ovules were microdissected from stage14 flowers. 0.5 ug of RNA was reverse transcribed and PCR amplified for 15 cycles using the BD SMART protocol (Clontech). cDNAs were fragmented and sequenced by the 454 corporation.	More than 150 small secreted peptides are expressed	Jones-Rhoades M.W. Preuss D.
AGPA	EL998549	164150477	45484698	Arabidopsis thaliana	Ovule			Ovules were microdissected from stage14 flowers. 0.5 ug of RNA was reverse transcribed and PCR amplified for 15 cycles using the BD SMART protocol (Clontech). cDNAs were fragmented and sequenced by the 454 corporation.	More than 150 small secreted peptides are expressed	Jones-Rhoades M.W. Preuss D.
AGPA	ES140240	164164263	45626388	Arabidopsis thaliana	Ovule			Ovules were microdissected from stage14 flowers. 0.5 ug of RNA was reverse transcribed and PCR amplified for 15 cycles using the BD SMART protocol (Clontech). cDNAs were fragmented and sequenced by the 454 corporation.	More than 150 small secreted peptides are expressed	Jones-Rhoades M.W. Preuss D.
AGPA	ES140240	164164263	45626388	Arabidopsis thaliana	Ovule			Ovules were microdissected from stage14 flowers. 0.5 ug of RNA was reverse transcribed and PCR amplified for 15 cycles using the BD SMART protocol (Clontech). cDNAs were fragmented and sequenced by the 454 corporation.	More than 150 small secreted peptides are expressed	Jones-Rhoades M.W. Preuss D.
AGPA	ES140240	164164263	45626388	Arabidopsis thaliana	Ovule			Ovules were microdissected from stage14 flowers. 0.5 ug of RNA was reverse transcribed and PCR amplified for 15 cycles using the BD SMART protocol (Clontech). cDNAs were fragmented and sequenced by the 454 corporation.	More than 150 small secreted peptides are expressed	Jones-Rhoades M.W. Preuss D.
AGPA	ES161042	164166163	45647190	Arabidopsis thaliana	Ovule			Ovules were microdissected from stage14 flowers. 0.5 ug of RNA was reverse transcribed and PCR amplified for 15 cycles using the BD SMART protocol (Clontech). cDNAs were fragmented and sequenced by the 454 corporation.	More than 150 small secreted peptides are expressed	Jones-Rhoades M.W. Preuss D.
AGPA	ES161042	164166163	45647190	Arabidopsis thaliana	Ovule			Ovules were microdissected from stage14 flowers. 0.5 ug of RNA was reverse transcribed and PCR amplified for 15 cycles using the BD SMART protocol (Clontech). cDNAs were fragmented and sequenced by the 454 corporation.	More than 150 small secreted peptides are expressed	Jones-Rhoades M.W. Preuss D.
AGPA	ES161042	164166163	45647190	Arabidopsis thaliana	Ovule			Ovules were microdissected from stage14 flowers. 0.5 ug of RNA was reverse transcribed and PCR amplified for 15 cycles using the BD SMART protocol (Clontech). cDNAs were fragmented and sequenced by the 454 corporation.	More than 150 small secreted peptides are expressed	Jones-Rhoades M.W. Preuss D.
AGPA	ES000809	164174334	45486957	Arabidopsis thaliana	Ovule			Ovules were microdissected from stage14 flowers. 0.5 ug of RNA was reverse transcribed and PCR amplified for 15 cycles using the BD SMART protocol (Clontech). cDNAs were fragmented and sequenced by the 454 corporation.	More than 150 small secreted peptides are expressed	Jones-Rhoades M.W. Preuss D.
AGPA	ES000809	164174334	45486957	Arabidopsis thaliana	Ovule			Ovules were microdissected from stage14 flowers. 0.5 ug of RNA was reverse transcribed and PCR amplified for 15 cycles using the BD SMART protocol (Clontech). cDNAs were fragmented and sequenced by the 454 corporation.	More than 150 small secreted peptides are expressed	Jones-Rhoades M.W. Preuss D.
AGPA	ES000809	164174334	45486957	Arabidopsis thaliana	Ovule			Ovules were microdissected from stage14 flowers. 0.5 ug of RNA was reverse transcribed and PCR amplified for 15 cycles using the BD SMART protocol (Clontech). cDNAs were fragmented and sequenced by the 454 corporation.	More than 150 small secreted peptides are expressed	Jones-Rhoades M.W. Preuss D.
AGPA	EL980315	164210151	45466464	Arabidopsis thaliana	Ovule			Ovules were microdissected from stage14 flowers. 0.5 ug of RNA was reverse transcribed and PCR amplified for 15 cycles using the BD SMART protocol (Clontech). cDNAs were fragmented and sequenced by the 454 corporation.	More than 150 small secreted peptides are expressed	Jones-Rhoades M.W. Preuss D.
AGPA	EL980315	164210151	45466464	Arabidopsis thaliana	Ovule			Ovules were microdissected from stage14 flowers. 0.5 ug of RNA was reverse transcribed and PCR amplified for 15 cycles using the BD SMART protocol (Clontech). cDNAs were fragmented and sequenced by the 454 corporation.	More than 150 small secreted peptides are expressed	Jones-Rhoades M.W. Preuss D.
AGPA	EL980315	164210151	45466464	Arabidopsis thaliana	Ovule			Ovules were microdissected from stage14 flowers. 0.5 ug of RNA was reverse transcribed and PCR amplified for 15 cycles using the BD SMART protocol (Clontech). cDNAs were fragmented and sequenced by the 454 corporation.	More than 150 small secreted peptides are expressed	Jones-Rhoades M.W. Preuss D.
AGPA	ES162839	164216310	45648987	Arabidopsis thaliana	Ovule			Ovules were microdissected from stage14 flowers. 0.5 ug of RNA was reverse transcribed and PCR amplified for 15 cycles using the BD SMART protocol (Clontech). cDNAs were fragmented and sequenced by the 454 corporation.	More than 150 small secreted peptides are expressed	Jones-Rhoades M.W. Preuss D.
AGPA	ES162839	164216310	45648987	Arabidopsis thaliana	Ovule			Ovules were microdissected from stage14 flowers. 0.5 ug of RNA was reverse transcribed and PCR amplified for 15 cycles using the BD SMART protocol (Clontech). cDNAs were fragmented and sequenced by the 454 corporation.	More than 150 small secreted peptides are expressed	Jones-Rhoades M.W. Preuss D.
AGPA	ES162839	164216310	45648987	Arabidopsis thaliana	Ovule			Ovules were microdissected from stage14 flowers. 0.5 ug of RNA was reverse transcribed and PCR amplified for 15 cycles using the BD SMART protocol (Clontech). cDNAs were fragmented and sequenced by the 454 corporation.	More than 150 small secreted peptides are expressed	Jones-Rhoades M.W. Preuss D.
AGPA	ES135879	164217161	45622027	Arabidopsis thaliana	Ovule			Ovules were microdissected from stage14 flowers. 0.5 ug of RNA was reverse transcribed and PCR amplified for 15 cycles using the BD SMART protocol (Clontech). cDNAs were fragmented and sequenced by the 454 corporation.	More than 150 small secreted peptides are expressed	Jones-Rhoades M.W. Preuss D.
AGPA	ES022391	164237829	45508539	Arabidopsis thaliana	Ovule			Ovules were microdissected from stage14 flowers. 0.5 ug of RNA was reverse transcribed and PCR amplified for 15 cycles using the BD SMART protocol (Clontech). cDNAs were fragmented and sequenced by the 454 corporation.	More than 150 small secreted peptides are expressed	Jones-Rhoades M.W. Preuss D.
AGPA	ES022391	164237829	45508539	Arabidopsis thaliana	Ovule			Ovules were microdissected from stage14 flowers. 0.5 ug of RNA was reverse transcribed and PCR amplified for 15 cycles using the BD SMART protocol (Clontech). cDNAs were fragmented and sequenced by the 454 corporation.	More than 150 small secreted peptides are expressed	Jones-Rhoades M.W. Preuss D.
AGPA	ES022391	164237829	45508539	Arabidopsis thaliana	Ovule			Ovules were microdissected from stage14 flowers. 0.5 ug of RNA was reverse transcribed and PCR amplified for 15 cycles using the BD SMART protocol (Clontech). cDNAs were fragmented and sequenced by the 454 corporation.	More than 150 small secreted peptides are expressed	Jones-Rhoades M.W. Preuss D.
AGPA	EV493184	164240107	47857637	Gossypium hirsutum		fiber	5-10 day post anthesis		Functional genomic analysis of ESTs isolated from fast	Shi Y.H. Pang Y. He X.C. Lu Y.C. Ji S.J. Zhu Y.X.
AGPA	ES825789	164240926	47143205	Gossypium hirsutum		fiber	0-10 day post anthesis	Lambda Zap Express Library	Functional genomic analysis of ESTs isolated from fast	Shi Y.H. Pang Y. He X.C. Lu Y.C. Ji S.J. Zhu Y.X.
AGPA	ES851839	164241126	47169255	Gossypium hirsutum		fiber	0-10 day post anthesis	Lambda Zap Express Library	Functional genomic analysis of ESTs isolated from fast	Shi Y.H. Pang Y. He X.C. Lu Y.C. Ji S.J. Zhu Y.X.
AGPA	EV491725	164244317	47856178	Gossypium hirsutum		fiber	5-10 day post anthesis		Functional genomic analysis of ESTs isolated from fast	Shi Y.H. Pang Y. He X.C. Lu Y.C. Ji S.J. Zhu Y.X.
AGPA	ES851890	164244329	47169306	Gossypium hirsutum		fiber	0-10 day post anthesis	Lambda Zap Express Library	Functional genomic analysis of ESTs isolated from fast	Shi Y.H. Pang Y. He X.C. Lu Y.C. Ji S.J. Zhu Y.X.
AGPA	EV493274	164246456	47857727	Gossypium hirsutum		fiber	5-10 day post anthesis		Functional genomic analysis of ESTs isolated from fast	Shi Y.H. Pang Y. He X.C. Lu Y.C. Ji S.J. Zhu Y.X.
AGPA	ES806670	164249226	47124086	Gossypium hirsutum		fiber	0-10 day post anthesis	Lambda Zap Express Library	Functional genomic analysis of ESTs isolated from fast	Shi Y.H. Pang Y. He X.C. Lu Y.C. Ji S.J. Zhu Y.X.
AGPA	ES800785	164251137	47118201	Gossypium hirsutum		fiber	0-10 day post anthesis	Lambda Zap Express Library	Functional genomic analysis of ESTs isolated from fast	Shi Y.H. Pang Y. He X.C. Lu Y.C. Ji S.J. Zhu Y.X.
AGPA	EV484364	164252087	47848817	Gossypium hirsutum		fiber	5-10 day post anthesis		Functional genomic analysis of ESTs isolated from fast	Shi Y.H. Pang Y. He X.C. Lu Y.C. Ji S.J. Zhu Y.X.
AGPA	EV490014	164256959	47854467	Gossypium hirsutum		fiber	5-10 day post anthesis		Functional genomic analysis of ESTs isolated from fast	Shi Y.H. Pang Y. He X.C. Lu Y.C. Ji S.J. Zhu Y.X.
AGPA	EV487884	164258782	47852337	Gossypium hirsutum		fiber	5-10 day post anthesis		Functional genomic analysis of ESTs isolated from fast	Shi Y.H. Pang Y. He X.C. Lu Y.C. Ji S.J. Zhu Y.X.
AGPA	EV493597	164258890	47858050	Gossypium hirsutum		fiber	5-10 day post anthesis		Functional genomic analysis of ESTs isolated from fast	Shi Y.H. Pang Y. He X.C. Lu Y.C. Ji S.J. Zhu Y.X.
AGPA	ES817166	164259419	47134582	Gossypium hirsutum		fiber	0-10 day post anthesis	Lambda Zap Express Library	Functional genomic analysis of ESTs isolated from fast	Shi Y.H. Pang Y. He X.C. Lu Y.C. Ji S.J. Zhu Y.X.
AGPA	ES803298	164261191	47120714	Gossypium hirsutum		fiber	0-10 day post anthesis	Lambda Zap Express Library	Functional genomic analysis of ESTs isolated from fast	Shi Y.H. Pang Y. He X.C. Lu Y.C. Ji S.J. Zhu Y.X.
AGPA	EV485434	164265447	47849887	Gossypium hirsutum		fiber	5-10 day post anthesis		Functional genomic analysis of ESTs isolated from fast	Shi Y.H. Pang Y. He X.C. Lu Y.C. Ji S.J. Zhu Y.X.
AGPA	EV495639	164265615	47860092	Gossypium hirsutum		fiber	5-10 day post anthesis		Functional genomic analysis of ESTs isolated from fast	Shi Y.H. Pang Y. He X.C. Lu Y.C. Ji S.J. Zhu Y.X.
AGPA	EV483033	164265733	47847486	Gossypium hirsutum		fiber	5-10 day post anthesis		Functional genomic analysis of ESTs isolated from fast	Shi Y.H. Pang Y. He X.C. Lu Y.C. Ji S.J. Zhu Y.X.
AGPA	EV483044	164266723	47847497	Gossypium hirsutum		fiber	5-10 day post anthesis		Functional genomic analysis of ESTs isolated from fast	Shi Y.H. Pang Y. He X.C. Lu Y.C. Ji S.J. Zhu Y.X.
AGPA	ES822264	164267337	47139680	Gossypium hirsutum		fiber	0-10 day post anthesis	Lambda Zap Express Library	Functional genomic analysis of ESTs isolated from fast	Shi Y.H. Pang Y. He X.C. Lu Y.C. Ji S.J. Zhu Y.X.
AGPA	EV485461	164267432	47849914	Gossypium hirsutum		fiber	5-10 day post anthesis		Functional genomic analysis of ESTs isolated from fast	Shi Y.H. Pang Y. He X.C. Lu Y.C. Ji S.J. Zhu Y.X.
AGPA	EV495781	164274504	47860234	Gossypium hirsutum		fiber	5-10 day post anthesis		Functional genomic analysis of ESTs isolated from fast	Shi Y.H. Pang Y. He X.C. Lu Y.C. Ji S.J. Zhu Y.X.
AGPA	EV487142	164275143	47851595	Gossypium hirsutum		fiber	5-10 day post anthesis		Functional genomic analysis of ESTs isolated from fast	Shi Y.H. Pang Y. He X.C. Lu Y.C. Ji S.J. Zhu Y.X.
AGPA	ES800110	164276273	47117526	Gossypium hirsutum		fiber	0-10 day post anthesis	Lambda Zap Express Library	Functional genomic analysis of ESTs isolated from fast	Shi Y.H. Pang Y. He X.C. Lu Y.C. Ji S.J. Zhu Y.X.
AGPA	ES796164	164279971	47113580	Gossypium hirsutum		fiber	0-10 day post anthesis	Lambda Zap Express Library	Functional genomic analysis of ESTs isolated from fast	Shi Y.H. Pang Y. He X.C. Lu Y.C. Ji S.J. Zhu Y.X.
AGPA	EV481778	164280327	47846231	Gossypium hirsutum		fiber	5-10 day post anthesis		Functional genomic analysis of ESTs isolated from fast	Shi Y.H. Pang Y. He X.C. Lu Y.C. Ji S.J. Zhu Y.X.
AGPA	ES814635	164284593	47132051	Gossypium hirsutum		fiber	0-10 day post anthesis	Lambda Zap Express Library	Functional genomic analysis of ESTs isolated from fast	Shi Y.H. Pang Y. He X.C. Lu Y.C. Ji S.J. Zhu Y.X.
AGPA	ES790715	164299895	47108131	Gossypium hirsutum		fiber	0-10 day post anthesis	Lambda Zap Express Library	Functional genomic analysis of ESTs isolated from fast	Shi Y.H. Pang Y. He X.C. Lu Y.C. Ji S.J. Zhu Y.X.
AGPA	EV491977	164301502	47856430	Gossypium hirsutum		fiber	5-10 day post anthesis		Functional genomic analysis of ESTs isolated from fast	Shi Y.H. Pang Y. He X.C. Lu Y.C. Ji S.J. Zhu Y.X.
AGPA	EV484712	164307417	47849165	Gossypium hirsutum		fiber	5-10 day post anthesis		Functional genomic analysis of ESTs isolated from fast	Shi Y.H. Pang Y. He X.C. Lu Y.C. Ji S.J. Zhu Y.X.
AGPA	ES833277	164307998	47150693	Gossypium hirsutum		fiber	0-10 day post anthesis	Lambda Zap Express Library	Functional genomic analysis of ESTs isolated from fast	Shi Y.H. Pang Y. He X.C. Lu Y.C. Ji S.J. Zhu Y.X.
AGPA	EV487981	164309648	47852434	Gossypium hirsutum		fiber	5-10 day post anthesis		Functional genomic analysis of ESTs isolated from fast	Shi Y.H. Pang Y. He X.C. Lu Y.C. Ji S.J. Zhu Y.X.
AGPA	ES834481	164311268	47151897	Gossypium hirsutum		fiber	0-10 day post anthesis	Lambda Zap Express Library	Functional genomic analysis of ESTs isolated from fast	Shi Y.H. Pang Y. He X.C. Lu Y.C. Ji S.J. Zhu Y.X.
AGPA	EV483147	164317300	47847600	Gossypium hirsutum		fiber	5-10 day post anthesis		Functional genomic analysis of ESTs isolated from fast	Shi Y.H. Pang Y. He X.C. Lu Y.C. Ji S.J. Zhu Y.X.
AGPA	EV492118	164320042	47856571	Gossypium hirsutum		fiber	5-10 day post anthesis		Functional genomic analysis of ESTs isolated from fast	Shi Y.H. Pang Y. He X.C. Lu Y.C. Ji S.J. Zhu Y.X.
AGPA	EV485552	164328218	47850005	Gossypium hirsutum		fiber	5-10 day post anthesis		Functional genomic analysis of ESTs isolated from fast	Shi Y.H. Pang Y. He X.C. Lu Y.C. Ji S.J. Zhu Y.X.
AGPA	EV485584	164328891	47850037	Gossypium hirsutum		fiber	5-10 day post anthesis		Functional genomic analysis of ESTs isolated from fast	Shi Y.H. Pang Y. He X.C. Lu Y.C. Ji S.J. Zhu Y.X.
AGPA	EV485610	164329573	47850063	Gossypium hirsutum		fiber	5-10 day post anthesis		Functional genomic analysis of ESTs isolated from fast	Shi Y.H. Pang Y. He X.C. Lu Y.C. Ji S.J. Zhu Y.X.
AGPA	EX171697	164331327	49636740	Gossypium hirsutum		fiber/ovule	1-14 day post anthesis		Analysis of Upland Cotton ESTs from 1-14 day post anthesis	Li X.B.
AGPA	EX171722	164331719	49636765	Gossypium hirsutum		fiber/ovule	1-14 day post anthesis		Analysis of Upland Cotton ESTs from 1-14 day post anthesis	Li X.B.
AGPA	EX171729	164332093	49636772	Gossypium hirsutum		fiber/ovule	1-14 day post anthesis		Analysis of Upland Cotton ESTs from 1-14 day post anthesis	Li X.B.
AGPA	EV492784	164333405	47857237	Gossypium hirsutum		fiber	5-10 day post anthesis		Functional genomic analysis of ESTs isolated from fast	Shi Y.H. Pang Y. He X.C. Lu Y.C. Ji S.J. Zhu Y.X.
AGPA	EV485028	164333466	47849481	Gossypium hirsutum		fiber	5-10 day post anthesis		Functional genomic analysis of ESTs isolated from fast	Shi Y.H. Pang Y. He X.C. Lu Y.C. Ji S.J. Zhu Y.X.
AGPA	EV490754	164333732	47855207	Gossypium hirsutum		fiber	5-10 day post anthesis		Functional genomic analysis of ESTs isolated from fast	Shi Y.H. Pang Y. He X.C. Lu Y.C. Ji S.J. Zhu Y.X.
AGPA	EV493053	164333775	47857506	Gossypium hirsutum		fiber	5-10 day post anthesis		Functional genomic analysis of ESTs isolated from fast	Shi Y.H. Pang Y. He X.C. Lu Y.C. Ji S.J. Zhu Y.X.
AGPA	ES849267	164334534	47166683	Gossypium hirsutum		fiber	0-10 day post anthesis	Lambda Zap Express Library	Functional genomic analysis of ESTs isolated from fast	Shi Y.H. Pang Y. He X.C. Lu Y.C. Ji S.J. Zhu Y.X.
AGPA	EV493078	164334560	47857531	Gossypium hirsutum		fiber	5-10 day post anthesis		Functional genomic analysis of ESTs isolated from fast	Shi Y.H. Pang Y. He X.C. Lu Y.C. Ji S.J. Zhu Y.X.
AGPA	EV487584	164336920	47852037	Gossypium hirsutum		fiber	5-10 day post anthesis		Functional genomic analysis of ESTs isolated from fast	Shi Y.H. Pang Y. He X.C. Lu Y.C. Ji S.J. Zhu Y.X.
AGPA	EX169886	164340685	49634929	Gossypium hirsutum		fiber/ovule	1-14 day post anthesis		Analysis of Upland Cotton ESTs from 1-14 day post anthesis	Li X.B.
AGPA	EV483254	164342298	47847707	Gossypium hirsutum		fiber	5-10 day post anthesis		Functional genomic analysis of ESTs isolated from fast	Shi Y.H. Pang Y. He X.C. Lu Y.C. Ji S.J. Zhu Y.X.
AGPA	EV483370	164345426	47847823	Gossypium hirsutum		fiber	5-10 day post anthesis		Functional genomic analysis of ESTs isolated from fast	Shi Y.H. Pang Y. He X.C. Lu Y.C. Ji S.J. Zhu Y.X.
AGPA	ES816986	164345671	47134402	Gossypium hirsutum		fiber	0-10 day post anthesis	Lambda Zap Express Library	Functional genomic analysis of ESTs isolated from fast	Shi Y.H. Pang Y. He X.C. Lu Y.C. Ji S.J. Zhu Y.X.
AGPA	EV485674	164346828	47850127	Gossypium hirsutum		fiber	5-10 day post anthesis		Functional genomic analysis of ESTs isolated from fast	Shi Y.H. Pang Y. He X.C. Lu Y.C. Ji S.J. Zhu Y.X.
AGPA	EV486524	164350681	47850977	Gossypium hirsutum		fiber	5-10 day post anthesis		Functional genomic analysis of ESTs isolated from fast	Shi Y.H. Pang Y. He X.C. Lu Y.C. Ji S.J. Zhu Y.X.
AGPA	EV491528	164351322	47855981	Gossypium hirsutum		fiber	5-10 day post anthesis		Functional genomic analysis of ESTs isolated from fast	Shi Y.H. Pang Y. He X.C. Lu Y.C. Ji S.J. Zhu Y.X.
AGPA	EV491625	164352939	47856078	Gossypium hirsutum		fiber	5-10 day post anthesis		Functional genomic analysis of ESTs isolated from fast	Shi Y.H. Pang Y. He X.C. Lu Y.C. Ji S.J. Zhu Y.X.
AGPA	ES808197	164353936	47125613	Gossypium hirsutum		fiber	0-10 day post anthesis	Lambda Zap Express Library	Functional genomic analysis of ESTs isolated from fast	Shi Y.H. Pang Y. He X.C. Lu Y.C. Ji S.J. Zhu Y.X.
AGPA	EV482556	164361187	47847009	Gossypium hirsutum		fiber	5-10 day post anthesis		Functional genomic analysis of ESTs isolated from fast	Shi Y.H. Pang Y. He X.C. Lu Y.C. Ji S.J. Zhu Y.X.
AGPA	ES807407	164361404	47124823	Gossypium hirsutum		fiber	0-10 day post anthesis	Lambda Zap Express Library	Functional genomic analysis of ESTs isolated from fast	Shi Y.H. Pang Y. He X.C. Lu Y.C. Ji S.J. Zhu Y.X.
AGPA	ES807407	164361404	47124823	Gossypium hirsutum		fiber	0-10 day post anthesis	Lambda Zap Express Library	Functional genomic analysis of ESTs isolated from fast	Shi Y.H. Pang Y. He X.C. Lu Y.C. Ji S.J. Zhu Y.X.
AGPA	EV488373	164363667	47852826	Gossypium hirsutum		fiber	5-10 day post anthesis		Functional genomic analysis of ESTs isolated from fast	Shi Y.H. Pang Y. He X.C. Lu Y.C. Ji S.J. Zhu Y.X.
AGPA	ES803575	164365887	47120991	Gossypium hirsutum		fiber	0-10 day post anthesis	Lambda Zap Express Library	Functional genomic analysis of ESTs isolated from fast	Shi Y.H. Pang Y. He X.C. Lu Y.C. Ji S.J. Zhu Y.X.
AGPA	EV484061	164367647	47848514	Gossypium hirsutum		fiber	5-10 day post anthesis		Functional genomic analysis of ESTs isolated from fast	Shi Y.H. Pang Y. He X.C. Lu Y.C. Ji S.J. Zhu Y.X.
AGPA	EV485192	164368284	47849645	Gossypium hirsutum		fiber	5-10 day post anthesis		Functional genomic analysis of ESTs isolated from fast	Shi Y.H. Pang Y. He X.C. Lu Y.C. Ji S.J. Zhu Y.X.
AGPA	EX170164	164369571	49635207	Gossypium hirsutum		fiber/ovule	1-14 day post anthesis		Analysis of Upland Cotton ESTs from 1-14 day post anthesis	Li X.B.
AGPA	FD734523	166900645	53512975	Picea sitchensis		Leader bark (phloem and cambium attached) induced with Pissodes strobi (white pine weevil) feeding		The top leaders of 5 mature trees were caged with 5 weevils (Pissodes strobi) each. Bark tissue, with phloem attached, was harvested at 6 hrs, 1, 2, 4, 6 days after continuous feeding. Equamolar amounts of mRNA from each sampling time were pooled for library construction. cDNA was prepared from 5 micrograms of mRNA and directionally ligated into the pBluescript II SK+ vector using Stratagenes pBl…	Sequenced ESTs in Sitka spruce (Set 1)	Reid K.E. Liao N. Chun H.E. Ralph S. Gillan T.
AGPA	FE653375	169724084	54512383	Panicum virgatum	whole seedlings	G. Sarath USDA ARS Albany CA cDNA		Library was made from oligo(dT)-primed cDNA and cloned into the pSPORT1 vector (Invitrogen Corp., Carlsbad, CA). PolyA RNA was primed with oligo dT primer (5- GACTAGTTCTAGATCGCGAGCGGCCGCCCTTTTTTTTTTTTTTT -3), ligated to a SalI adapter (5- TCGACCCACGCGTCCG and 5- CGGACGCGTGGG) and digested with NotI. Library is non-amplified. Tissue was provided by G. Sarath (USDA ARS, Albany, CA), library was con…	DOE Joint Genome Institute Panicum virgatum EST project	Lucas S. Rokhsar D. Wang M. Lindquist E.A. Tobias C.M.
AGPA	DC596835	179638633	55342553	Lotus japonicus		pod	pod (20-30 mm in length)		The 5-end expressed sequence tags of Lotus japonicus	Nomura M. Tan D.V. Arunothayanan H. Asamizu E.
AGPA	EY679182	188257080	51219903	Citrus sinensis		leaf			Global analysis of Citrus Expression	Machado M.A. Takita M.A. Amaral A.M.
AGPA	EY678634	188316471	51219355	Citrus sinensis		leaf			Global analysis of Citrus Expression	Machado M.A. Takita M.A. Amaral A.M.
AGPA	EY198038	193219576	50730158	Gossypium hirsutum		ovule and fiber	-3-5 days post anthesis	Cotton Lambda Zap Express Library	Functional genomic analysis of ESTs isolated from cotton	Jin X. Pang Y. Zhu Y.X.
AGPA	FK271938	193307748	58629460	Glycine max	Whole seeds		Globular-stage	Soybean were grown in the UCLA Plant Growth Center with a 16:8 light-dark cycle at 22oC. Total RNA isolated from soybean seeds containing globular-stage embryos was subjected two rounds of poly(A) selection using a Dynabeads oligo(dT) system (Invitrogen). Complementary DNA (cDNA) was generated from 500 ng of poly(A)-selected mRNA using a SMART PCR cDNA Synthesis kit (Clontech) with 20 cycles of P…	A Transcriptome of Soybean Seeds Containing Globular-Stage	Bui A.Q. Le B.H. Goldberg R.B.
AGPA	FK303570	193339371	58661092	Glycine max	Whole seeds		Globular-stage	Soybean were grown in the UCLA Plant Growth Center with a 16:8 light-dark cycle at 22oC. Total RNA isolated from soybean seeds containing globular-stage embryos was subjected two rounds of poly(A) selection using a Dynabeads oligo(dT) system (Invitrogen). Complementary DNA (cDNA) was generated from 500 ng of poly(A)-selected mRNA using a SMART PCR cDNA Synthesis kit (Clontech) with 20 cycles of P…	A Transcriptome of Soybean Seeds Containing Globular-Stage	Bui A.Q. Le B.H. Goldberg R.B.
AGPA	FK367500	193400139	58725022	Glycine max	Whole seeds		Globular-stage	Soybean were grown in the UCLA Plant Growth Center with a 16:8 light-dark cycle at 22oC. Total RNA isolated from soybean seeds containing globular-stage embryos was subjected two rounds of poly(A) selection using a Dynabeads oligo(dT) system (Invitrogen). Complementary DNA (cDNA) was generated from 500 ng of poly(A)-selected mRNA using a SMART PCR cDNA Synthesis kit (Clontech) with 20 cycles of P…	A Transcriptome of Soybean Seeds Containing Globular-Stage	Bui A.Q. Le B.H. Goldberg R.B.
AGPA	FK368010	193401545	58725532	Glycine max	Whole seeds		Globular-stage	Soybean were grown in the UCLA Plant Growth Center with a 16:8 light-dark cycle at 22oC. Total RNA isolated from soybean seeds containing globular-stage embryos was subjected two rounds of poly(A) selection using a Dynabeads oligo(dT) system (Invitrogen). Complementary DNA (cDNA) was generated from 500 ng of poly(A)-selected mRNA using a SMART PCR cDNA Synthesis kit (Clontech) with 20 cycles of P…	A Transcriptome of Soybean Seeds Containing Globular-Stage	Bui A.Q. Le B.H. Goldberg R.B.
AGPA	FK388791	193422830	58746313	Glycine max	Whole seeds		Globular-stage	Soybean were grown in the UCLA Plant Growth Center with a 16:8 light-dark cycle at 22oC. Total RNA isolated from soybean seeds containing globular-stage embryos was subjected two rounds of poly(A) selection using a Dynabeads oligo(dT) system (Invitrogen). Complementary DNA (cDNA) was generated from 500 ng of poly(A)-selected mRNA using a SMART PCR cDNA Synthesis kit (Clontech) with 20 cycles of P…	A Transcriptome of Soybean Seeds Containing Globular-Stage	Bui A.Q. Le B.H. Goldberg R.B.
AGPA	FK397059	193426976	58754581	Glycine max	Whole seeds		Globular-stage	Soybean were grown in the UCLA Plant Growth Center with a 16:8 light-dark cycle at 22oC. Total RNA isolated from soybean seeds containing globular-stage embryos was subjected two rounds of poly(A) selection using a Dynabeads oligo(dT) system (Invitrogen). Complementary DNA (cDNA) was generated from 500 ng of poly(A)-selected mRNA using a SMART PCR cDNA Synthesis kit (Clontech) with 20 cycles of P…	A Transcriptome of Soybean Seeds Containing Globular-Stage	Bui A.Q. Le B.H. Goldberg R.B.
AGPA	FK393809	193431843	58751331	Glycine max	Whole seeds		Globular-stage	Soybean were grown in the UCLA Plant Growth Center with a 16:8 light-dark cycle at 22oC. Total RNA isolated from soybean seeds containing globular-stage embryos was subjected two rounds of poly(A) selection using a Dynabeads oligo(dT) system (Invitrogen). Complementary DNA (cDNA) was generated from 500 ng of poly(A)-selected mRNA using a SMART PCR cDNA Synthesis kit (Clontech) with 20 cycles of P…	A Transcriptome of Soybean Seeds Containing Globular-Stage	Bui A.Q. Le B.H. Goldberg R.B.
AGPA	FK466449	193512765	58826967	Glycine max	Whole seeds		Globular-stage	Soybean were grown in the UCLA Plant Growth Center with a 16:8 light-dark cycle at 22oC. Total RNA isolated from soybean seeds containing globular-stage embryos was subjected two rounds of poly(A) selection using a Dynabeads oligo(dT) system (Invitrogen). Complementary DNA (cDNA) was generated from 500 ng of poly(A)-selected mRNA using a SMART PCR cDNA Synthesis kit (Clontech) with 20 cycles of P…	A Transcriptome of Soybean Seeds Containing Globular-Stage	Bui A.Q. Le B.H. Goldberg R.B.
AGPA	FK485009	193526783	58845527	Glycine max	Whole seeds		Globular-stage	Soybean were grown in the UCLA Plant Growth Center with a 16:8 light-dark cycle at 22oC. Total RNA isolated from soybean seeds containing globular-stage embryos was subjected two rounds of poly(A) selection using a Dynabeads oligo(dT) system (Invitrogen). Complementary DNA (cDNA) was generated from 500 ng of poly(A)-selected mRNA using a SMART PCR cDNA Synthesis kit (Clontech) with 20 cycles of P…	A Transcriptome of Soybean Seeds Containing Globular-Stage	Bui A.Q. Le B.H. Goldberg R.B.
AGPA	FK483969	193528453	58844487	Glycine max	Whole seeds		Globular-stage	Soybean were grown in the UCLA Plant Growth Center with a 16:8 light-dark cycle at 22oC. Total RNA isolated from soybean seeds containing globular-stage embryos was subjected two rounds of poly(A) selection using a Dynabeads oligo(dT) system (Invitrogen). Complementary DNA (cDNA) was generated from 500 ng of poly(A)-selected mRNA using a SMART PCR cDNA Synthesis kit (Clontech) with 20 cycles of P…	A Transcriptome of Soybean Seeds Containing Globular-Stage	Bui A.Q. Le B.H. Goldberg R.B.
AGPA	FK545075	193589351	58905593	Glycine max	Whole seeds		Globular-stage	Soybean were grown in the UCLA Plant Growth Center with a 16:8 light-dark cycle at 22oC. Total RNA isolated from soybean seeds containing globular-stage embryos was subjected two rounds of poly(A) selection using a Dynabeads oligo(dT) system (Invitrogen). Complementary DNA (cDNA) was generated from 500 ng of poly(A)-selected mRNA using a SMART PCR cDNA Synthesis kit (Clontech) with 20 cycles of P…	A Transcriptome of Soybean Seeds Containing Globular-Stage	Bui A.Q. Le B.H. Goldberg R.B.
AGPA	FK595930	193652284	58956448	Glycine max	Whole seeds		Globular-stage	Soybean were grown in the UCLA Plant Growth Center with a 16:8 light-dark cycle at 22oC. Total RNA isolated from soybean seeds containing globular-stage embryos was subjected two rounds of poly(A) selection using a Dynabeads oligo(dT) system (Invitrogen). Complementary DNA (cDNA) was generated from 500 ng of poly(A)-selected mRNA using a SMART PCR cDNA Synthesis kit (Clontech) with 20 cycles of P…	A Transcriptome of Soybean Seeds Containing Globular-Stage	Bui A.Q. Le B.H. Goldberg R.B.
AGPA	FL711963	197969547	60149195	Panicum virgatum	apex and stem	C. Tobias USDA ARS Albany CA cDNA		The library was made from oligo(dT) primed cDNA and cloned into the pCMV-SPORT6 vector (Invitrogen Corp., Carlsbad, CA). PolyA RNA was primed with an oligo dT primer (5-GACTAGTTCTAGATCGCGAGCGGCCGCCCTTTTTTTTTTTTTTT-3), ligated to a SalI adapter (5-TCGACCCACGCGTCCG and 5- CGGACGCGTGGG) and digested with NotI. cDNA was size selected >2kb using 1.1% agarose gel electrophoresis then ligated into NotI …	DOE Joint Genome Institute Panicum virgatum EST project	Lucas S. Rokhsar D. Wang M. Lindquist E.A. Tobias C.M.
AGPA	FL726456	197984457	60163688	Panicum virgatum	apex and stem	C. Tobias USDA ARS Albany CA cDNA		The library was made from oligo(dT) primed cDNA and cloned into the pCMV-SPORT6 vector (Invitrogen Corp., Carlsbad, CA). PolyA RNA was primed with an oligo dT primer (5-GACTAGTTCTAGATCGCGAGCGGCCGCCCTTTTTTTTTTTTTTT-3), ligated to a SalI adapter (5-TCGACCCACGCGTCCG and 5- CGGACGCGTGGG) and digested with NotI. cDNA was size selected from 0.6-2kb using 1.1% agarose gel electrophoresis then ligated in…	DOE Joint Genome Institute Panicum virgatum EST project	Lucas S. Rokhsar D. Wang M. Lindquist E.A. Tobias C.M.
AGPA	FL726457	197984458	60163689	Panicum virgatum	apex and stem	C. Tobias USDA ARS Albany CA cDNA		The library was made from oligo(dT) primed cDNA and cloned into the pCMV-SPORT6 vector (Invitrogen Corp., Carlsbad, CA). PolyA RNA was primed with an oligo dT primer (5-GACTAGTTCTAGATCGCGAGCGGCCGCCCTTTTTTTTTTTTTTT-3), ligated to a SalI adapter (5-TCGACCCACGCGTCCG and 5- CGGACGCGTGGG) and digested with NotI. cDNA was size selected from 0.6-2kb using 1.1% agarose gel electrophoresis then ligated in…	DOE Joint Genome Institute Panicum virgatum EST project	Lucas S. Rokhsar D. Wang M. Lindquist E.A. Tobias C.M.
AGPA	FL747982	198003007	60185214	Panicum virgatum	early floral buds + reproductive tissue	C. Tobias USDA ARS Albany CA cDNA		The library was made from oligo(dT) primed cDNA and cloned into the pCMV-SPORT6 vector (Invitrogen Corp., Carlsbad, CA). PolyA RNA was primed with an oligo dT primer (5-GACTAGTTCTAGATCGCGAGCGGCCGCCCTTTTTTTTTTTTTTT-3), ligated to a SalI adapter (5-TCGACCCACGCGTCCG and 5- CGGACGCGTGGG) and digested with NotI. cDNA was size selected >2kb using 1.1% agarose gel electrophoresis then ligated into NotI …	DOE Joint Genome Institute Panicum virgatum EST project	Lucas S. Rokhsar D. Wang M. Lindquist E.A. Tobias C.M.
AGPA	FL745244	198004365	60182476	Panicum virgatum	early floral buds + reproductive tissue	C. Tobias USDA ARS Albany CA cDNA		The library was made from oligo(dT) primed cDNA and cloned into the pCMV-SPORT6 vector (Invitrogen Corp., Carlsbad, CA). PolyA RNA was primed with an oligo dT primer (5-GACTAGTTCTAGATCGCGAGCGGCCGCCCTTTTTTTTTTTTTTT-3), ligated to a SalI adapter (5-TCGACCCACGCGTCCG and 5- CGGACGCGTGGG) and digested with NotI. cDNA was size selected >2kb using 1.1% agarose gel electrophoresis then ligated into NotI …	DOE Joint Genome Institute Panicum virgatum EST project	Lucas S. Rokhsar D. Wang M. Lindquist E.A. Tobias C.M.
AGPA	FL762955	198020204	60200187	Panicum virgatum	early floral buds + reproductive tissue	C. Tobias USDA ARS Albany CA cDNA		The library was made from oligo(dT) primed cDNA and cloned into the pCMV-SPORT6 vector (Invitrogen Corp., Carlsbad, CA). PolyA RNA was primed with an oligo dT primer (5-GACTAGTTCTAGATCGCGAGCGGCCGCCCTTTTTTTTTTTTTTT-3), ligated to a SalI adapter (5-TCGACCCACGCGTCCG and 5- CGGACGCGTGGG) and digested with NotI. cDNA was size selected >2kb using 1.1% agarose gel electrophoresis then ligated into NotI …	DOE Joint Genome Institute Panicum virgatum EST project	Lucas S. Rokhsar D. Wang M. Lindquist E.A. Tobias C.M.
AGPA	FL770938	198045867	60208170	Panicum virgatum	early floral buds + reproductive tissue	C. Tobias USDA ARS Albany CA cDNA		The library was made from oligo(dT) primed cDNA and cloned into the pCMV-SPORT6 vector (Invitrogen Corp., Carlsbad, CA). PolyA RNA was primed with an oligo dT primer (5-GACTAGTTCTAGATCGCGAGCGGCCGCCCTTTTTTTTTTTTTTT-3), ligated to a SalI adapter (5-TCGACCCACGCGTCCG and 5- CGGACGCGTGGG) and digested with NotI. cDNA was size selected from 0.6-2kb using 1.1% agarose gel electrophoresis then ligated in…	DOE Joint Genome Institute Panicum virgatum EST project	Lucas S. Rokhsar D. Wang M. Lindquist E.A. Tobias C.M.
AGPA	FL863737	198151667	60300969	Panicum virgatum	etiolated seedlings	C. Tobias USDA ARS Albany CA cDNA		The library was made from oligo(dT) primed cDNA and cloned into the pCMV-SPORT6 vector (Invitrogen Corp., Carlsbad, CA). PolyA RNA was primed with an oligo dT primer (5-GACTAGTTCTAGATCGCGAGCGGCCGCCCTTTTTTTTTTTTTTT-3), ligated to a SalI adapter (5-TCGACCCACGCGTCCG and 5- CGGACGCGTGGG) and digested with NotI. cDNA was size selected >2kb using 1.1% agarose gel electrophoresis then ligated into NotI …	DOE Joint Genome Institute Panicum virgatum EST project	Lucas S. Rokhsar D. Wang M. Lindquist E.A. Tobias C.M.
AGPA	FL863738	198151668	60300970	Panicum virgatum	etiolated seedlings	C. Tobias USDA ARS Albany CA cDNA		The library was made from oligo(dT) primed cDNA and cloned into the pCMV-SPORT6 vector (Invitrogen Corp., Carlsbad, CA). PolyA RNA was primed with an oligo dT primer (5-GACTAGTTCTAGATCGCGAGCGGCCGCCCTTTTTTTTTTTTTTT-3), ligated to a SalI adapter (5-TCGACCCACGCGTCCG and 5- CGGACGCGTGGG) and digested with NotI. cDNA was size selected >2kb using 1.1% agarose gel electrophoresis then ligated into NotI …	DOE Joint Genome Institute Panicum virgatum EST project	Lucas S. Rokhsar D. Wang M. Lindquist E.A. Tobias C.M.
[truncated: 25,758 more rows]
